# Supplementary material for: catena-Poly[[(1,10-phenanthroline-κ2 N,N′)lead(II)]-di-μ-nitrato-κ3 O,O′:O′′;κ3 O:O′,O′′-[(1,10-phenanthroline-κ2 N,N′)lead(II)]-bis­(μ-2,2,2-trichloro­acetato-κ2 O:O′)]
Source: Acta Crystallogr Sect E Struct Rep Online. 2012 Feb 4;68(Pt 3):m237–8. doi: 10.1107/S1600536812003595 (PMC3297211; doi:10.1107/S1600536812003595)
Supplement: Supplementary file 1 [file e-68-0m237-sup1.cif]

##############################################################################
#                                                                            #
# This CIF contains the data in a paper accepted for publication in          #
# Acta Crystallographica Section E. It conforms to the requirements of       #
# Notes for Authors for Acta Crystallographica Section E, and has been       #
# peer reviewed under the auspices of the IUCr Commission on Journals.       #
#                                                                            #
# Full details of the Crystallographic Information File format               #
# are given in the paper "The Crystallographic Information File (CIF):       #
# a New Standard Archive File for Crystallography" by S. R. Hall, F. H.      #
# Allen and I. D. Brown [Acta Cryst. (1991), A47, 655-685].                  #
#                                                                            #
# The current version of the core CIF dictionary is obtainable from          #
# ftp://ftp.iucr.org/pub/cif_core.dic.                                       #
#                                                                            #
# Software is freely available for graphical display of the structure(s)     #
# in this CIF. For information consult the CIF software page                 #
# http://www.iucr.org/resources/cif/software.                                #
#                                                                            #
# This file may be used for bona fide research purposes within the           #
# scientific community so long as proper attribution is given to the journal # 
# article from which it was obtained.                                        #
#                                                                            #
##############################################################################
data_global
_audit_creation_method     SHELXL-97
_journal_date_recd_electronic     2012-01-26
_journal_date_accepted     2012-01-27
_journal_name_full     'Acta Crystallographica, Section E'
_journal_year     2012
_journal_volume     68
_journal_issue      3
_journal_page_first     m237
_journal_page_last     m238
_journal_paper_category     QM
_journal_paper_doi     10.1107/S1600536812003595
_journal_coeditor_code     HG5168
_publ_contact_author_name     ' Edward RT Tiekink '
_publ_contact_author_address
;
Department of Chemistry, University of Malaya,
50603 Kuala Lumpur, Malaysia
;
_publ_contact_author_email
;
edward.tiekink@gmail.com
;
_publ_contact_author_fax     ' +60 3 7967 4193 '
_publ_contact_author_phone     ' +60 3 7967 6775 '
_publ_section_title
;\
<i>catena</i>-Poly[[(1,10-phenanthroline-\k^2^<i>N</i>,<i>N</i>')lead(II)]-di-\
\m-nitrato-\k^3^<i>O</i>,<i>O</i>':<i>O</i>'';\k^3^<i>O</i>:<i>O</i>',\
<i>O</i>''-[(1,10-phenanthroline-\k^2^<i>N</i>,<i>N</i>')lead(II)]-bis(\m-2,\
2,2-trichloroacetato-\k^2^<i>O</i>:<i>O</i>')]
;
loop_
    _publ_author_name
    _publ_author_footnote
    _publ_author_address
    'Gholam Hossein Shahverdizadeh'
;
Additional correspondence author, e-mail: shahverdizadeh@iaut.ac.ir.
;
;
Department of Chemistry, Faculty of Science, Tabriz Branch,
Islamic Azad University, PO Box 1655, Tabriz, Iran
;
    'Ng, Seik Weng' .
;
Department of Chemistry, University of Malaya,
50603 Kuala Lumpur, Malaysia
and
Chemistry Department, Faculty of Science, King Abdulaziz University,
PO Box 80203 Jeddah, Saudi Arabia
;
    'Tiekink, Edward R. T.' .
;
Department of Chemistry, University of Malaya,
50603 Kuala Lumpur, Malaysia
;
    'Babak Mirtamizdoust' .
;
Department of Inorganic Chemistry, Faculty of Chemistry,
University of Tabriz, PO Box 5166616471, Tabriz, Iran
;
data_I
_audit_creation_method     SHELXL-97
_chemical_name_systematic
;
<i>catena</i>-Poly[[(1,10-phenanthroline-\k^2^<i>N</i>,<i>N</i>')lead(II)]-
di-\m-nitrato-\k^3^<i>O</i>,<i>O</i>':<i>O</i>'';
\k^3^<i>O</i>:<i>O</i>',<i>O</i>''-[(1,10-phenanthroline-
\k^2^<i>N</i>,<i>N</i>')lead(II)]-bis(\m-2,2,2-trichloroacetato-
\k^2^<i>O</i>:<i>O</i>')]
;
_chemical_name_common     ?
_chemical_formula_moiety     'C14 H8 Cl3 N3 O5 Pb'
_chemical_formula_sum     'C14 H8 Cl3 N3 O5 Pb'
_chemical_formula_iupac     '[Pb2 (C2 Cl3 O2)2 (N O3)2 (C12 H8 N2)2]'
_chemical_formula_weight     1223.54
_chemical_melting_point     ?
_symmetry_cell_setting     triclinic
_symmetry_space_group_name_H-M     'P -1'
_symmetry_space_group_name_Hall     '-P 1'
loop_
    _symmetry_equiv_pos_as_xyz
    'x, y, z'
    '-x, -y, -z'
_cell_length_a     8.8852(3)
_cell_length_b     9.7465(3)
_cell_length_c     11.1570(3)
_cell_angle_alpha     109.427(3)
_cell_angle_beta     99.019(3)
_cell_angle_gamma     106.199(3)
_cell_volume     841.13(4)
_cell_formula_units_Z     1
_cell_measurement_reflns_used     9962
_cell_measurement_theta_min     2.3659
_cell_measurement_theta_max     27.5019
_cell_measurement_temperature     100(2)
_exptl_crystal_description     prism
_exptl_crystal_colour     colourless
_exptl_crystal_size_max     0.20
_exptl_crystal_size_mid     0.15
_exptl_crystal_size_min     0.10
_exptl_crystal_density_diffrn     2.415
_exptl_crystal_density_meas     ?
_exptl_crystal_density_method     'not measured'
_exptl_crystal_F_000     572
_exptl_absorpt_coefficient_mu     10.539
_exptl_absorpt_correction_type     multi-scan
_exptl_absorpt_process_details     '(CrysAlis PRO; Agilent, 2010)'
_exptl_absorpt_correction_T_min     0.2270
_exptl_absorpt_correction_T_max     0.4188
_diffrn_ambient_temperature     100(2)
_diffrn_radiation_type     MoK\a
_diffrn_radiation_wavelength     0.71073
_diffrn_radiation_source     'SuperNova (Mo) X-ray Source'
_diffrn_radiation_monochromator     Mirror
_diffrn_measurement_device_type
                  'Agilent SuperNova Dual diffractometer with an Atlas detector'
_diffrn_measurement_method     '\w scan'
_diffrn_detector_area_resol_mean     10.4041
_diffrn_reflns_number     12671
_diffrn_reflns_av_R_equivalents     0.0285
_diffrn_reflns_av_sigmaI/netI     0.0303
_diffrn_reflns_theta_min     2.37
_diffrn_reflns_theta_max     27.56
_diffrn_reflns_theta_full     27.56
_diffrn_measured_fraction_theta_max     0.998
_diffrn_measured_fraction_theta_full     0.998
_diffrn_reflns_limit_h_min     -11
_diffrn_reflns_limit_h_max     11
_diffrn_reflns_limit_k_min     -12
_diffrn_reflns_limit_k_max     12
_diffrn_reflns_limit_l_min     -14
_diffrn_reflns_limit_l_max     14
_diffrn_standards_number     0
_diffrn_standards_interval_count     0
_diffrn_standards_interval_time     0
_diffrn_standards_decay_%     0
_reflns_number_total     3899
_reflns_number_gt     3740
_reflns_threshold_expression     I>2\s(I)
_refine_ls_structure_factor_coef     Fsqd
_refine_ls_matrix_type     full
_refine_ls_R_factor_all     0.0182
_refine_ls_R_factor_gt     0.0170
_refine_ls_wR_factor_gt     0.0375
_refine_ls_wR_factor_ref     0.0380
_refine_ls_goodness_of_fit_ref     0.991
_refine_ls_restrained_S_all     0.991
_refine_ls_number_reflns     3899
_refine_ls_number_parameters     235
_refine_ls_number_restraints     0
_refine_ls_hydrogen_treatment     constr
_refine_ls_weighting_scheme     calc
_refine_ls_weighting_details
                 'calc w=1/[\s^2^(Fo^2^)+(0.0188P)^2^] where P=(Fo^2^+2Fc^2^)/3'
_atom_sites_solution_hydrogens     geom
_atom_sites_solution_primary     direct
_atom_sites_solution_secondary     difmap
_refine_ls_shift/su_max     0.001
_refine_ls_shift/su_mean     0.001
_refine_diff_density_max     0.839
_refine_diff_density_min     -0.965
_refine_ls_extinction_method     none
_refine_ls_extinction_coef     ?
loop_
    _atom_type_symbol
    _atom_type_description
    _atom_type_scat_dispersion_real
    _atom_type_scat_dispersion_imag
    _atom_type_scat_source
    'C' 'C' 0.0033 0.0016
                         'International Tables Vol C Tables 4.2.6.8 and 6.1.1.4'
    'H' 'H' 0.0000 0.0000
                         'International Tables Vol C Tables 4.2.6.8 and 6.1.1.4'
    'N' 'N' 0.0061 0.0033
                         'International Tables Vol C Tables 4.2.6.8 and 6.1.1.4'
    'O' 'O' 0.0106 0.0060
                         'International Tables Vol C Tables 4.2.6.8 and 6.1.1.4'
    'Cl' 'Cl' 0.1484 0.1585
                         'International Tables Vol C Tables 4.2.6.8 and 6.1.1.4'
    'Pb' 'Pb' -3.3944 10.1111
                         'International Tables Vol C Tables 4.2.6.8 and 6.1.1.4'
_computing_data_collection     'CrysAlis PRO (Agilent, 2010)'
_computing_cell_refinement     'CrysAlis PRO (Agilent, 2010)'
_computing_data_reduction     'CrysAlis PRO (Agilent, 2010)'
_computing_structure_solution     'SHELXS97 (Sheldrick, 2008)'
_computing_structure_refinement     'SHELXL97 (Sheldrick, 2008)'
_computing_molecular_graphics
;
X-SEED (Barbour, 2001) and DIAMOND (Brandenburg, 2006)
;
_computing_publication_material     'publCIF (Westrip, 2010)'
loop_
    _atom_site_type_symbol
    _atom_site_label
    _atom_site_fract_x
    _atom_site_fract_y
    _atom_site_fract_z
    _atom_site_U_iso_or_equiv
    _atom_site_adp_type
    _atom_site_calc_flag
    _atom_site_refinement_flags
    _atom_site_occupancy
    _atom_site_symmetry_multiplicity
    _atom_site_disorder_assembly
    _atom_site_disorder_group
    Pb Pb 0.526354(11) 0.321866(10) 0.619700(8) 0.00914(4) Uani d . 1 1 . .
    Cl Cl1 1.10668(9) 0.71315(9) 0.63924(7) 0.02148(16) Uani d . 1 1 . .
    Cl Cl2 0.92529(9) 0.85568(8) 0.80608(7) 0.01891(15) Uani d . 1 1 . .
    Cl Cl3 0.89253(10) 0.85230(9) 0.54481(7) 0.02467(17) Uani d . 1 1 . .
    O O1 0.7927(2) 0.5079(2) 0.66123(18) 0.0146(4) Uani d . 1 1 . .
    O O2 0.6722(3) 0.5436(2) 0.4883(2) 0.0231(5) Uani d . 1 1 . .
    O O3 0.6734(2) 0.1262(2) 0.54516(18) 0.0148(4) Uani d . 1 1 . .
    O O4 0.5454(2) 0.1386(2) 0.36793(18) 0.0157(4) Uani d . 1 1 . .
    O O5 0.6385(3) -0.0491(2) 0.35098(19) 0.0167(4) Uani d . 1 1 . .
    N N1 0.5609(3) 0.5650(3) 0.8223(2) 0.0112(5) Uani d . 1 1 . .
    N N2 0.6794(3) 0.3366(3) 0.8360(2) 0.0115(5) Uani d . 1 1 . .
    N N3 0.6188(3) 0.0712(3) 0.4200(2) 0.0115(5) Uani d . 1 1 . .
    C C1 0.5074(3) 0.6760(3) 0.8136(3) 0.0131(6) Uani d . 1 1 . .
    H H1 0.4390 0.6586 0.7314 0.016 Uiso calc R 1 1 . .
    C C2 0.5473(4) 0.8182(3) 0.9205(3) 0.0163(6) Uani d . 1 1 . .
    H H2 0.5091 0.8964 0.9098 0.020 Uiso calc R 1 1 . .
    C C3 0.6421(4) 0.8433(3) 1.0406(3) 0.0152(6) Uani d . 1 1 . .
    H H3 0.6673 0.9378 1.1147 0.018 Uiso calc R 1 1 . .
    C C4 0.7023(3) 0.7275(3) 1.0538(3) 0.0115(5) Uani d . 1 1 . .
    C C5 0.6586(3) 0.5890(3) 0.9403(3) 0.0111(5) Uani d . 1 1 . .
    C C6 0.7343(3) 0.2258(3) 0.8442(3) 0.0120(5) Uani d . 1 1 . .
    H H6 0.7036 0.1326 0.7676 0.014 Uiso calc R 1 1 . .
    C C7 0.8356(4) 0.2399(3) 0.9606(3) 0.0154(6) Uani d . 1 1 . .
    H H7 0.8731 0.1580 0.9619 0.018 Uiso calc R 1 1 . .
    C C8 0.8803(3) 0.3727(3) 1.0725(3) 0.0150(6) Uani d . 1 1 . .
    H H8 0.9508 0.3849 1.1517 0.018 Uiso calc R 1 1 . .
    C C9 0.8205(3) 0.4908(3) 1.0688(3) 0.0113(5) Uani d . 1 1 . .
    C C10 0.7198(3) 0.4687(3) 0.9475(2) 0.0098(5) Uani d . 1 1 . .
    C C11 0.8037(4) 0.7453(3) 1.1749(3) 0.0151(6) Uani d . 1 1 . .
    H H11 0.8318 0.8382 1.2512 0.018 Uiso calc R 1 1 . .
    C C12 0.8606(3) 0.6330(3) 1.1830(3) 0.0147(6) Uani d . 1 1 . .
    H H12 0.9277 0.6478 1.2648 0.018 Uiso calc R 1 1 . .
    C C13 0.7796(3) 0.5824(3) 0.5894(3) 0.0123(6) Uani d . 1 1 . .
    C C14 0.9201(3) 0.7446(3) 0.6404(3) 0.0142(6) Uani d . 1 1 . .
loop_
    _atom_site_aniso_label
    _atom_site_aniso_U_11
    _atom_site_aniso_U_22
    _atom_site_aniso_U_33
    _atom_site_aniso_U_12
    _atom_site_aniso_U_13
    _atom_site_aniso_U_23
    Pb 0.01030(6) 0.00697(6) 0.00857(6) 0.00233(4) 0.00028(4) 0.00284(4)
    Cl1 0.0130(3) 0.0269(4) 0.0277(4) 0.0043(3) 0.0084(3) 0.0157(3)
    Cl2 0.0239(4) 0.0124(3) 0.0149(3) 0.0045(3) 0.0009(3) 0.0024(3)
    Cl3 0.0247(4) 0.0209(4) 0.0244(4) -0.0022(3) -0.0044(3) 0.0178(3)
    O1 0.0157(10) 0.0124(10) 0.0149(10) 0.0008(8) 0.0043(8) 0.0080(8)
    O2 0.0218(12) 0.0128(10) 0.0234(11) 0.0013(9) -0.0097(10) 0.0048(9)
    O3 0.0179(11) 0.0173(10) 0.0092(9) 0.0073(9) 0.0027(8) 0.0047(8)
    O4 0.0187(11) 0.0162(10) 0.0154(10) 0.0073(9) 0.0038(9) 0.0096(8)
    O5 0.0240(11) 0.0096(10) 0.0192(10) 0.0078(9) 0.0125(9) 0.0043(8)
    N1 0.0115(11) 0.0115(11) 0.0106(11) 0.0035(9) 0.0022(9) 0.0051(9)
    N2 0.0137(12) 0.0088(11) 0.0123(11) 0.0039(9) 0.0031(10) 0.0046(9)
    N3 0.0120(12) 0.0096(11) 0.0135(12) 0.0014(9) 0.0063(10) 0.0061(9)
    C1 0.0163(14) 0.0149(14) 0.0111(13) 0.0092(12) 0.0054(11) 0.0053(11)
    C2 0.0230(16) 0.0137(14) 0.0165(14) 0.0109(12) 0.0077(13) 0.0065(11)
    C3 0.0193(15) 0.0109(13) 0.0146(14) 0.0046(12) 0.0073(12) 0.0033(11)
    C4 0.0130(14) 0.0123(13) 0.0107(13) 0.0041(11) 0.0055(11) 0.0055(10)
    C5 0.0105(13) 0.0116(13) 0.0122(13) 0.0013(11) 0.0053(11) 0.0069(10)
    C6 0.0144(14) 0.0098(13) 0.0111(13) 0.0039(11) 0.0027(11) 0.0040(10)
    C7 0.0193(15) 0.0144(14) 0.0171(14) 0.0081(12) 0.0051(12) 0.0101(11)
    C8 0.0170(15) 0.0187(15) 0.0131(14) 0.0077(12) 0.0035(12) 0.0100(11)
    C9 0.0107(13) 0.0125(13) 0.0095(13) 0.0025(11) 0.0017(11) 0.0047(10)
    C10 0.0096(13) 0.0101(13) 0.0101(12) 0.0026(10) 0.0041(11) 0.0046(10)
    C11 0.0187(15) 0.0121(14) 0.0107(13) 0.0036(12) 0.0042(12) 0.0015(11)
    C12 0.0125(14) 0.0172(14) 0.0095(13) 0.0028(11) 0.0003(11) 0.0028(11)
    C13 0.0119(14) 0.0110(13) 0.0143(14) 0.0045(11) 0.0061(12) 0.0038(11)
    C14 0.0124(14) 0.0161(14) 0.0145(14) 0.0033(11) 0.0018(11) 0.0091(11)
loop_
    _geom_bond_atom_site_label_1
    _geom_bond_atom_site_label_2
    _geom_bond_site_symmetry_2
    _geom_bond_distance
    _geom_bond_publ_flag
    Pb O1 . 2.410(2) y
    Pb O2 2_666 2.821(2) y
    Pb O3 . 2.591(2) y
    Pb O4 . 2.844(2) y
    Pb O5 2_656 2.807(2) y
    Pb N1 . 2.576(2) y
    Pb N2 . 2.515(2) y
    Cl1 C14 . 1.770(3) ?
    Cl2 C14 . 1.790(3) ?
    Cl3 C14 . 1.762(3) ?
    O1 C13 . 1.260(3) ?
    O2 C13 . 1.226(3) ?
    O3 N3 . 1.272(3) ?
    O4 N3 . 1.252(3) ?
    O5 N3 . 1.247(3) ?
    N1 C1 . 1.322(3) ?
    N1 C5 . 1.366(3) ?
    N2 C6 . 1.326(3) ?
    N2 C10 . 1.368(3) ?
    C1 C2 . 1.401(4) ?
    C1 H1 . 0.9500 ?
    C2 C3 . 1.371(4) ?
    C2 H2 . 0.9500 ?
    C3 C4 . 1.415(4) ?
    C3 H3 . 0.9500 ?
    C4 C5 . 1.412(4) ?
    C4 C11 . 1.429(4) ?
    C5 C10 . 1.442(4) ?
    C6 C7 . 1.401(4) ?
    C6 H6 . 0.9500 ?
    C7 C8 . 1.369(4) ?
    C7 H7 . 0.9500 ?
    C8 C9 . 1.405(4) ?
    C8 H8 . 0.9500 ?
    C9 C10 . 1.413(4) ?
    C9 C12 . 1.442(4) ?
    C11 C12 . 1.350(4) ?
    C11 H11 . 0.9500 ?
    C12 H12 . 0.9500 ?
    C13 C14 . 1.568(4) ?
loop_
    _geom_angle_atom_site_label_1
    _geom_angle_atom_site_label_2
    _geom_angle_atom_site_label_3
    _geom_angle_site_symmetry_1
    _geom_angle_site_symmetry_3
    _geom_angle
    _geom_angle_publ_flag
    O1 Pb N2 . . 77.20(7) ?
    O1 Pb N1 . . 73.51(7) ?
    N2 Pb N1 . . 65.43(7) ?
    O1 Pb O3 . . 82.13(6) ?
    N2 Pb O3 . . 77.41(6) ?
    N1 Pb O3 . . 138.96(6) ?
    O1 Pb O5 . 2_656 143.59(6) ?
    N2 Pb O5 . 2_656 72.82(7) ?
    N1 Pb O5 . 2_656 110.82(6) ?
    O3 Pb O5 . 2_656 71.66(6) ?
    O1 Pb O2 . 2_666 100.42(6) ?
    N2 Pb O2 . 2_666 142.33(6) ?
    N1 Pb O2 . 2_666 77.74(6) ?
    O3 Pb O2 . 2_666 140.08(6) ?
    O5 Pb O2 2_656 2_666 115.93(6) ?
    O1 Pb O4 . . 90.38(6) ?
    N2 Pb O4 . . 124.31(6) ?
    N1 Pb O4 . . 159.41(7) ?
    O3 Pb O4 . . 46.99(5) ?
    O5 Pb O4 2_656 . 89.76(5) ?
    O2 Pb O4 2_666 . 93.09(6) ?
    C13 O1 Pb . . 107.77(17) ?
    N3 O3 Pb . . 101.84(14) ?
    N3 O4 Pb . . 90.19(14) ?
    C1 N1 C5 . . 118.9(2) ?
    C1 N1 Pb . . 123.02(17) ?
    C5 N1 Pb . . 117.39(16) ?
    C6 N2 C10 . . 118.3(2) ?
    C6 N2 Pb . . 122.22(17) ?
    C10 N2 Pb . . 119.21(16) ?
    O5 N3 O4 . . 121.0(2) ?
    O5 N3 O3 . . 119.6(2) ?
    O4 N3 O3 . . 119.4(2) ?
    N1 C1 C2 . . 122.7(2) ?
    N1 C1 H1 . . 118.6 ?
    C2 C1 H1 . . 118.6 ?
    C3 C2 C1 . . 119.3(3) ?
    C3 C2 H2 . . 120.4 ?
    C1 C2 H2 . . 120.4 ?
    C2 C3 C4 . . 119.6(2) ?
    C2 C3 H3 . . 120.2 ?
    C4 C3 H3 . . 120.2 ?
    C5 C4 C3 . . 117.2(2) ?
    C5 C4 C11 . . 119.6(2) ?
    C3 C4 C11 . . 123.2(2) ?
    N1 C5 C4 . . 122.1(2) ?
    N1 C5 C10 . . 118.4(2) ?
    C4 C5 C10 . . 119.5(2) ?
    N2 C6 C7 . . 123.0(2) ?
    N2 C6 H6 . . 118.5 ?
    C7 C6 H6 . . 118.5 ?
    C8 C7 C6 . . 119.4(3) ?
    C8 C7 H7 . . 120.3 ?
    C6 C7 H7 . . 120.3 ?
    C7 C8 C9 . . 119.2(2) ?
    C7 C8 H8 . . 120.4 ?
    C9 C8 H8 . . 120.4 ?
    C8 C9 C10 . . 118.1(2) ?
    C8 C9 C12 . . 122.3(2) ?
    C10 C9 C12 . . 119.6(2) ?
    N2 C10 C9 . . 121.8(2) ?
    N2 C10 C5 . . 118.8(2) ?
    C9 C10 C5 . . 119.3(2) ?
    C12 C11 C4 . . 121.5(2) ?
    C12 C11 H11 . . 119.3 ?
    C4 C11 H11 . . 119.3 ?
    C11 C12 C9 . . 120.6(3) ?
    C11 C12 H12 . . 119.7 ?
    C9 C12 H12 . . 119.7 ?
    O2 C13 O1 . . 128.1(3) ?
    O2 C13 C14 . . 118.2(2) ?
    O1 C13 C14 . . 113.8(2) ?
    C13 C14 Cl3 . . 113.04(19) ?
    C13 C14 Cl1 . . 108.31(18) ?
    Cl3 C14 Cl1 . . 109.62(15) ?
    C13 C14 Cl2 . . 108.31(19) ?
    Cl3 C14 Cl2 . . 107.89(15) ?
    Cl1 C14 Cl2 . . 109.62(14) ?
loop_
    _geom_torsion_atom_site_label_1
    _geom_torsion_atom_site_label_2
    _geom_torsion_atom_site_label_3
    _geom_torsion_atom_site_label_4
    _geom_torsion_site_symmetry_1
    _geom_torsion_site_symmetry_2
    _geom_torsion_site_symmetry_3
    _geom_torsion_site_symmetry_4
    _geom_torsion
    _geom_torsion_publ_flag
    N2 Pb O1 C13 . . . . -162.22(17) ?
    N1 Pb O1 C13 . . . . -94.40(17) ?
    O3 Pb O1 C13 . . . . 118.98(17) ?
    O5 Pb O1 C13 2_656 . . . 162.70(14) ?
    O2 Pb O1 C13 2_666 . . . -20.64(17) ?
    O4 Pb O1 C13 . . . . 72.57(17) ?
    O1 Pb O3 N3 . . . . -105.10(16) ?
    N2 Pb O3 N3 . . . . 176.34(16) ?
    N1 Pb O3 N3 . . . . -158.57(14) ?
    O5 Pb O3 N3 2_656 . . . 100.50(16) ?
    O2 Pb O3 N3 2_666 . . . -8.3(2) ?
    O4 Pb O3 N3 . . . . -7.15(13) ?
    O1 Pb O4 N3 . . . . 85.95(15) ?
    N2 Pb O4 N3 . . . . 11.24(17) ?
    N1 Pb O4 N3 . . . . 123.84(19) ?
    O3 Pb O4 N3 . . . . 7.11(13) ?
    O5 Pb O4 N3 2_656 . . . -57.64(15) ?
    O2 Pb O4 N3 2_666 . . . -173.59(15) ?
    O1 Pb N1 C1 . . . . 94.8(2) ?
    N2 Pb N1 C1 . . . . 177.9(2) ?
    O3 Pb N1 C1 . . . . 150.9(2) ?
    O5 Pb N1 C1 2_656 . . . -123.5(2) ?
    O2 Pb N1 C1 2_666 . . . -10.2(2) ?
    O4 Pb N1 C1 . . . . 54.9(3) ?
    O1 Pb N1 C5 . . . . -75.88(19) ?
    N2 Pb N1 C5 . . . . 7.30(18) ?
    O3 Pb N1 C5 . . . . -19.8(2) ?
    O5 Pb N1 C5 2_656 . . . 65.9(2) ?
    O2 Pb N1 C5 2_666 . . . 179.2(2) ?
    O4 Pb N1 C5 . . . . -115.7(2) ?
    O1 Pb N2 C6 . . . . -103.8(2) ?
    N1 Pb N2 C6 . . . . 178.6(2) ?
    O3 Pb N2 C6 . . . . -19.2(2) ?
    O5 Pb N2 C6 2_656 . . . 55.2(2) ?
    O2 Pb N2 C6 2_666 . . . 165.63(18) ?
    O4 Pb N2 C6 . . . . -22.3(2) ?
    O1 Pb N2 C10 . . . . 70.51(19) ?
    N1 Pb N2 C10 . . . . -7.01(18) ?
    O3 Pb N2 C10 . . . . 155.2(2) ?
    O5 Pb N2 C10 2_656 . . . -130.4(2) ?
    O2 Pb N2 C10 2_666 . . . -20.0(3) ?
    O4 Pb N2 C10 . . . . 152.07(17) ?
    Pb O4 N3 O5 . . . . 167.5(2) ?
    Pb O4 N3 O3 . . . . -12.2(2) ?
    Pb O3 N3 O5 . . . . -165.96(19) ?
    Pb O3 N3 O4 . . . . 13.7(3) ?
    C5 N1 C1 C2 . . . . 0.3(4) ?
    Pb N1 C1 C2 . . . . -170.2(2) ?
    N1 C1 C2 C3 . . . . -1.8(5) ?
    C1 C2 C3 C4 . . . . 2.0(4) ?
    C2 C3 C4 C5 . . . . -0.8(4) ?
    C2 C3 C4 C11 . . . . 179.0(3) ?
    C1 N1 C5 C4 . . . . 1.0(4) ?
    Pb N1 C5 C4 . . . . 172.0(2) ?
    C1 N1 C5 C10 . . . . -178.3(2) ?
    Pb N1 C5 C10 . . . . -7.3(3) ?
    C3 C4 C5 N1 . . . . -0.7(4) ?
    C11 C4 C5 N1 . . . . 179.4(3) ?
    C3 C4 C5 C10 . . . . 178.5(2) ?
    C11 C4 C5 C10 . . . . -1.3(4) ?
    C10 N2 C6 C7 . . . . -2.0(4) ?
    Pb N2 C6 C7 . . . . 172.4(2) ?
    N2 C6 C7 C8 . . . . 0.6(4) ?
    C6 C7 C8 C9 . . . . 1.3(4) ?
    C7 C8 C9 C10 . . . . -1.8(4) ?
    C7 C8 C9 C12 . . . . 179.2(3) ?
    C6 N2 C10 C9 . . . . 1.5(4) ?
    Pb N2 C10 C9 . . . . -173.1(2) ?
    C6 N2 C10 C5 . . . . -179.0(2) ?
    Pb N2 C10 C5 . . . . 6.4(3) ?
    C8 C9 C10 N2 . . . . 0.4(4) ?
    C12 C9 C10 N2 . . . . 179.4(2) ?
    C8 C9 C10 C5 . . . . -179.1(2) ?
    C12 C9 C10 C5 . . . . -0.1(4) ?
    N1 C5 C10 N2 . . . . 0.7(4) ?
    C4 C5 C10 N2 . . . . -178.6(2) ?
    N1 C5 C10 C9 . . . . -179.7(2) ?
    C4 C5 C10 C9 . . . . 1.0(4) ?
    C5 C4 C11 C12 . . . . 0.7(4) ?
    C3 C4 C11 C12 . . . . -179.1(3) ?
    C4 C11 C12 C9 . . . . 0.1(4) ?
    C8 C9 C12 C11 . . . . 178.5(3) ?
    C10 C9 C12 C11 . . . . -0.4(4) ?
    Pb O1 C13 O2 . . . . -21.3(3) ?
    Pb O1 C13 C14 . . . . 158.09(17) ?
    O2 C13 C14 Cl3 . . . . 3.3(3) ?
    O1 C13 C14 Cl3 . . . . -176.12(19) ?
    O2 C13 C14 Cl1 . . . . -118.3(2) ?
    O1 C13 C14 Cl1 . . . . 62.2(3) ?
    O2 C13 C14 Cl2 . . . . 122.8(2) ?
    O1 C13 C14 Cl2 . . . . -56.6(3) ?
