# Supplementary material for: catena-Poly[[(1,10-phenanthroline-κ2 N,N′)lead(II)]-di-μ-nitrato-κ3 O,O′:O′′;κ3 O:O′,O′′-[(1,10-phenanthroline-κ2 N,N′)lead(II)]-bis­(μ-2,2,2-trichloro­acetato-κ2 O:O′)]
Source: Acta Crystallogr Sect E Struct Rep Online. 2012 Feb 4;68(Pt 3):m237–8. doi: 10.1107/S1600536812003595 (PMC3297211; doi:10.1107/S1600536812003595)
Supplement: Supplementary file 2 [file e-68-0m237-Isup2.hkl]

# 
# h,k,l, Fc-squared, Fo-squared, sigma(Fo-squared) and status flag 
# 
data_I
_shelx_title '  P-1' 
_shelx_refln_list_code          4 
_shelx_F_calc_maximum      222.27 
_exptl_crystal_F_000       572.00 
_reflns_d_resolution_high  0.7680 
 
loop_ 
 _symmetry_equiv_pos_as_xyz 
 'x, y, z' 
 '-x, -y, -z' 
 
_cell_length_a     8.8852 
_cell_length_b     9.7465 
_cell_length_c    11.1570 
_cell_angle_alpha 109.427 
_cell_angle_beta   99.019 
_cell_angle_gamma 106.199 
 
_shelx_F_squared_multiplier     1.000 
 
loop_ 
 _refln_index_h 
 _refln_index_k 
 _refln_index_l 
 _refln_F_squared_calc 
 _refln_F_squared_meas 
 _refln_F_squared_sigma 
 _refln_observed_status 
   1   0   0    18023.56    14365.35   2188.77 o 
   2   0   0    13435.50    12879.63    221.58 o 
   3   0   0    16385.10    16450.83    261.73 o 
   4   0   0     1415.22     1354.43     42.96 o 
   5   0   0    16403.47    16282.60    264.21 o 
   6   0   0     1972.57     2006.25     73.40 o 
   7   0   0     2900.61     2952.97    135.82 o 
   8   0   0      184.77      207.09     34.66 o 
   9   0   0      287.05      259.04     35.09 o 
  10   0   0       42.00       48.39     22.45 o 
 -10   1   0     2278.09     2179.80     98.62 o 
  -9   1   0     5582.51     5562.36    135.04 o 
  -8   1   0     3500.61     3638.55    113.74 o 
  -7   1   0     4228.35     4242.93    115.55 o 
  -6   1   0     2925.49     2922.67     86.49 o 
  -5   1   0     1430.19     1434.35     54.65 o 
  -4   1   0       75.77       72.85     14.54 o 
  -3   1   0     1805.33     1827.40     36.15 o 
  -2   1   0     2438.42     2521.60     35.09 o 
  -1   1   0     2956.83     3144.81     50.36 o 
   0   1   0     7266.33     5344.94   2008.00 o 
   1   1   0     4780.04     4779.47     75.71 o 
   2   1   0     4941.02     4588.99    105.97 o 
   3   1   0    10832.04    10677.29    170.47 o 
   4   1   0    18292.69    18346.45    399.15 o 
   5   1   0     6656.52     6798.57    110.58 o 
   6   1   0    14701.39    14785.21    195.92 o 
   7   1   0     5007.82     5299.60    141.42 o 
   8   1   0     3386.13     3516.92    119.14 o 
   9   1   0     3994.40     4007.61    136.26 o 
  10   1   0     2203.15     2292.27    107.73 o 
 -11   2   0     1256.06     1221.91     76.05 o 
 -10   2   0     4005.12     4004.31    132.15 o 
  -9   2   0     2129.23     2022.17     85.59 o 
  -8   2   0     8528.73     8437.10    182.27 o 
  -7   2   0     3277.08     3307.57     97.36 o 
  -6   2   0     8118.71     8202.00    151.77 o 
  -5   2   0    24471.03    24713.02    205.35 o 
  -4   2   0     4608.55     4596.21     56.84 o 
  -3   2   0    40958.29    40174.14    314.43 o 
  -2   2   0     6057.95     6172.97     86.04 o 
  -1   2   0     4817.17     4787.35     95.62 o 
   0   2   0    15478.46    15253.53    165.19 o 
   1   2   0      195.51      267.54     15.79 o 
   2   2   0    16791.88    16965.76    230.27 o 
   3   2   0        8.06        7.36      6.45 o 
   4   2   0      519.67      537.28     29.76 o 
   5   2   0      360.64      354.79     60.67 o 
   6   2   0     2608.25     2630.83     72.91 o 
   7   2   0      355.58      368.88     26.53 o 
   8   2   0     2549.65     2685.61    108.29 o 
   9   2   0     1741.70     1839.31     94.17 o 
 -11   3   0       78.78       50.77     35.96 o 
 -10   3   0       42.74       58.32     19.50 o 
  -9   3   0      146.46      149.27     31.63 o 
  -8   3   0       92.69       91.75     18.47 o 
  -7   3   0      495.72      524.74     31.85 o 
  -6   3   0     2065.18     2112.76     47.53 o 
  -5   3   0     4050.40     4199.60     52.36 o 
  -4   3   0     6451.75     6298.27     71.59 o 
  -3   3   0     4687.34     4595.32     54.37 o 
  -2   3   0    20664.78    20444.15    197.37 o 
  -1   3   0    11388.31    11328.79    135.76 o 
   0   3   0     5078.83     5013.42     75.16 o 
   1   3   0    28077.24    27741.76    274.14 o 
   2   3   0    10314.52    10552.71    132.36 o 
   3   3   0    14900.02    14567.90    197.59 o 
   4   3   0     7046.99     7118.03    136.03 o 
   5   3   0     4652.56     4780.78    152.45 o 
   6   3   0     5984.92     5898.39    137.97 o 
   7   3   0      694.79      699.09     40.20 o 
   8   3   0     3314.40     3387.91    127.69 o 
   9   3   0      500.15      583.89     56.31 o 
 -11   4   0     2666.74     2535.77    132.04 o 
 -10   4   0     3886.83     4028.27    163.73 o 
  -9   4   0     5313.51     4905.84    167.81 o 
  -8   4   0     9078.95     9071.72    184.15 o 
  -7   4   0     3035.32     2998.05     83.66 o 
  -6   4   0     6513.61     6307.52     87.74 o 
  -5   4   0      950.78      937.82     24.18 o 
  -4   4   0     3470.43     3480.99     49.34 o 
  -3   4   0     7608.93     8052.03     92.10 o 
  -2   4   0     1825.94     1860.87     44.90 o 
  -1   4   0      602.45      612.37     20.86 o 
   0   4   0     2834.84     2877.59     48.59 o 
   1   4   0     6286.27     6253.02     90.28 o 
   2   4   0     6708.00     6862.35     98.12 o 
   3   4   0     9148.23     9439.33    173.26 o 
   4   4   0     2158.51     2259.58    121.09 o 
   5   4   0     8632.64     8870.46    230.35 o 
   6   4   0     5437.84     5333.10    179.98 o 
   7   4   0     4488.83     4407.25    144.85 o 
   8   4   0     7509.69     7605.69    325.60 o 
 -11   5   0      349.89      367.86     41.76 o 
 -10   5   0     1553.77     1526.44     74.89 o 
  -9   5   0     2207.64     2199.68     96.89 o 
  -8   5   0     4477.75     4360.70     84.29 o 
  -7   5   0    14006.53    13599.93    153.07 o 
  -6   5   0     7466.63     7475.77    102.59 o 
  -5   5   0    12762.62    12774.08    132.14 o 
  -4   5   0    12599.61    12450.18    133.28 o 
  -3   5   0     7166.49     7471.60    112.02 o 
  -2   5   0    26991.66    26502.45    366.57 o 
  -1   5   0     8559.43     8871.00    128.57 o 
   0   5   0    14367.63    14634.17    177.39 o 
   1   5   0     4175.27     4125.12     90.92 o 
   2   5   0      100.99      140.47     15.91 o 
   3   5   0     4137.49     3990.20     92.30 o 
   4   5   0       11.57       33.98     17.04 o 
   5   5   0      391.31      368.68     44.13 o 
   6   5   0       12.49       15.13     15.73 o 
   7   5   0     1300.35     1395.74     86.32 o 
   8   5   0      822.86      868.84     70.53 o 
 -11   6   0     1740.63     1687.49     77.33 o 
 -10   6   0      573.32      493.76     46.14 o 
  -9   6   0     1293.56     1252.19     58.59 o 
  -8   6   0      432.33      423.53     24.09 o 
  -7   6   0        5.33       16.23      8.28 o 
  -6   6   0       13.36       12.65      9.38 o 
  -5   6   0     3503.77     3486.00     59.14 o 
  -4   6   0     1249.40     1242.96     34.03 o 
  -3   6   0     5981.32     6101.15     98.97 o 
  -2   6   0     6346.45     6258.57    129.27 o 
  -1   6   0     6733.94     6732.15    111.21 o 
   0   6   0    12415.39    12482.40    177.66 o 
   1   6   0     6664.84     6591.02    104.35 o 
   2   6   0    13062.75    12859.25    193.78 o 
   3   6   0     8526.20     8451.93    183.54 o 
   4   6   0     7074.18     7106.49    249.73 o 
   5   6   0     5725.50     5799.17    186.51 o 
   6   6   0     3709.34     3428.14    121.54 o 
   7   6   0     2573.21     2433.86    115.23 o 
 -11   7   0     2598.51     2511.24    144.12 o 
 -10   7   0     4756.09     4540.32    190.58 o 
  -9   7   0     1318.39     1406.04     62.60 o 
  -8   7   0     3205.22     3184.95     85.85 o 
  -7   7   0     6571.80     6514.46    131.46 o 
  -6   7   0     2069.49     2039.97     49.29 o 
  -5   7   0    11586.23    11371.85    197.09 o 
  -4   7   0     1393.75     1387.26     40.15 o 
  -3   7   0     1001.20     1039.52     55.56 o 
  -2   7   0     1870.40     1854.65     79.72 o 
  -1   7   0      104.93      106.06     19.60 o 
   0   7   0     1125.11     1146.74     46.87 o 
   1   7   0      976.64      936.21     49.03 o 
   2   7   0       46.38       64.77     14.04 o 
   3   7   0      937.09      915.81     81.66 o 
   4   7   0     3581.90     3665.41    121.77 o 
   5   7   0      794.11      810.92     91.78 o 
   6   7   0     4642.27     4583.04    185.95 o 
 -10   8   0      903.77      805.03    150.49 o 
  -9   8   0      707.36      741.09     53.75 o 
  -8   8   0     3361.59     3476.50    118.52 o 
  -7   8   0     3372.26     3238.58    146.07 o 
  -6   8   0     4340.68     4186.92    102.12 o 
  -5   8   0     5473.05     5596.67    111.24 o 
  -4   8   0     5327.35     5464.84    146.14 o 
  -3   8   0     6478.13     6411.51    161.22 o 
  -2   8   0     9533.90     9174.42    409.65 o 
  -1   8   0    18609.95    18840.23    382.03 o 
   0   8   0     3705.28     3763.29     95.13 o 
   1   8   0     4773.05     4717.02    121.99 o 
   2   8   0     3594.04     3376.07     97.84 o 
   3   8   0      730.49      822.99     56.33 o 
   4   8   0     2082.44     2026.94     93.65 o 
   5   8   0      107.73       87.93     34.58 o 
 -10   9   0     2708.41     2759.71    458.30 o 
  -9   9   0      328.21      276.65     36.77 o 
  -8   9   0     1760.26     1746.62     87.65 o 
  -7   9   0       71.58       88.83     24.16 o 
  -6   9   0      205.03      232.06     33.36 o 
  -5   9   0       96.48       85.63     23.76 o 
  -4   9   0     3980.32     3924.27    130.26 o 
  -3   9   0       51.60       55.51     19.64 o 
  -2   9   0     4486.49     4413.60    150.54 o 
  -1   9   0     4011.32     4006.79    135.68 o 
   0   9   0     1909.88     2012.66     96.17 o 
   1   9   0     8095.41     7870.40    208.54 o 
   2   9   0     1984.29     1921.60     99.46 o 
   3   9   0     6342.30     6171.03    231.89 o 
  -9  10   0     3182.87     3147.43    126.49 o 
  -8  10   0     4193.04     4280.73    148.90 o 
  -7  10   0     5584.32     5713.12    236.86 o 
  -6  10   0     5469.49     5144.14    197.73 o 
  -5  10   0     2196.19     2353.89    106.33 o 
  -4  10   0     5008.13     5076.43    253.09 o 
  -3  10   0     1876.32     1970.23     96.99 o 
  -2  10   0     1796.73     1740.28     92.79 o 
  -1  10   0     1014.55     1139.34     76.35 o 
   0  10   0      188.28      219.65     48.16 o 
   1  10   0       58.46       57.14     26.25 o 
   2  10   0      544.58      451.42     70.17 o 
  -7  11   0     4067.82     4251.37    155.73 o 
  -6  11   0     1777.69     1845.59    100.67 o 
  -5  11   0     2490.41     2753.07    122.93 o 
  -4  11   0     5008.83     5427.83    177.82 o 
  -3  11   0     2800.57     2970.37    134.06 o 
  -2  11   0     6624.41     6721.37    203.69 o 
  -1  11   0     2461.77     2499.21    121.96 o 
   0  11   0     6080.06     6098.71    200.32 o 
   2 -12   1      532.43      379.61     60.94 o 
   3 -12   1     1171.15     1320.45     91.41 o 
   4 -12   1     1028.90     1004.12     78.18 o 
   5 -12   1     1939.42     1838.48    105.97 o 
  -1 -11   1     5276.76     5335.50    188.45 o 
   0 -11   1     3613.56     3620.98    150.43 o 
   1 -11   1     1837.76     1849.96    150.70 o 
   2 -11   1     4044.46     3909.17    149.95 o 
   3 -11   1     1303.30     1304.14     91.36 o 
   4 -11   1     1809.32     1869.96     99.82 o 
   5 -11   1      249.95      280.65     47.16 o 
   6 -11   1        4.55       15.34     22.01 o 
   7 -11   1       14.27       29.47     21.25 o 
   8 -11   1      410.62      310.96     82.56 o 
  -3 -10   1      231.10      176.33     47.04 o 
  -2 -10   1     1675.29     1715.48    100.26 o 
  -1 -10   1     1986.55     2112.91    129.57 o 
   0 -10   1     3136.30     3152.46    157.74 o 
   1 -10   1     3681.78     3859.82    170.52 o 
   2 -10   1     2537.65     2760.45    230.99 o 
   3 -10   1     7823.21     8053.98    208.71 o 
   4 -10   1     3144.95     3061.11    120.77 o 
   5 -10   1     5894.48     5917.60    189.37 o 
   6 -10   1     4962.11     4978.46    157.73 o 
   7 -10   1     3208.74     3476.32    170.62 o 
   8 -10   1     2957.07     2753.06    158.51 o 
   9 -10   1      744.68      729.15     81.96 o 
  -4  -9   1     2139.91     2119.79    161.32 o 
  -3  -9   1     2322.56     2400.24    192.18 o 
  -2  -9   1      451.00      404.83     39.60 o 
  -1  -9   1     4311.29     4215.75    121.92 o 
   0  -9   1       69.11       63.31     14.02 o 
   1  -9   1       19.57       36.08      9.56 o 
   2  -9   1      817.11      770.84     50.98 o 
   3  -9   1     2350.44     2532.44    165.83 o 
   4  -9   1      754.94      791.05     39.66 o 
   5  -9   1     1770.12     1732.03     83.24 o 
   6  -9   1     2667.38     2669.56    105.38 o 
   7  -9   1     3464.10     3249.08    118.19 o 
   8  -9   1     4052.29     4169.09    136.79 o 
   9  -9   1     4689.35     4756.23    323.83 o 
  10  -9   1     3756.81     3460.92    174.59 o 
  -5  -8   1     4199.70     3991.67    140.82 o 
  -4  -8   1     3412.59     3091.10    138.98 o 
  -3  -8   1     4270.32     4359.57    136.19 o 
  -2  -8   1     8602.92     8691.00    193.34 o 
  -1  -8   1     4983.29     5252.42    134.05 o 
   0  -8   1    12896.14    13074.82    229.35 o 
   1  -8   1     2179.87     2167.61     56.56 o 
   2  -8   1     2991.63     3041.32     62.62 o 
   3  -8   1     5605.15     5256.85    103.39 o 
   4  -8   1      767.19      775.32     38.12 o 
   5  -8   1     2699.17     2668.89     78.16 o 
   6  -8   1      118.08      118.88     15.82 o 
   7  -8   1      103.54       73.28     14.67 o 
   8  -8   1       11.07       12.72     11.86 o 
   9  -8   1      163.48       93.21     29.78 o 
  10  -8   1      205.70      182.06     39.28 o 
  -6  -7   1      671.14      624.19     53.53 o 
  -5  -7   1       51.93       31.27     20.72 o 
  -4  -7   1      675.94      644.01     61.01 o 
  -3  -7   1     1102.88     1029.13     62.99 o 
  -2  -7   1     1466.30     1431.22     70.67 o 
  -1  -7   1     2314.45     2454.06     82.17 o 
   0  -7   1     6949.85     7093.71    145.32 o 
   1  -7   1     1961.55     1956.28     51.99 o 
   2  -7   1     5809.81     5794.38     94.30 o 
   3  -7   1     7582.89     7445.48    109.31 o 
   4  -7   1    10406.38    10263.87    156.90 o 
   5  -7   1    15892.01    15717.93    175.03 o 
   6  -7   1     8299.63     8213.72    126.58 o 
   7  -7   1     4113.49     4246.31    108.18 o 
   8  -7   1     5122.20     5128.86    166.77 o 
   9  -7   1     1923.44     1860.69     84.28 o 
  10  -7   1     2029.45     1977.40     92.89 o 
  -7  -6   1     3660.13     3554.53    165.81 o 
  -6  -6   1     3087.97     2988.04    142.14 o 
  -5  -6   1     8269.12     8128.41    236.41 o 
  -4  -6   1     2257.53     2363.32    110.39 o 
  -3  -6   1     9561.25     9537.57    168.41 o 
  -2  -6   1     4202.42     4147.90     94.31 o 
  -1  -6   1     2364.30     2360.81     56.98 o 
   0  -6   1     6017.98     6140.57    101.12 o 
   1  -6   1      338.63      360.80     18.48 o 
   2  -6   1      616.04      636.04     25.51 o 
   3  -6   1       40.55       42.30      7.17 o 
   4  -6   1      677.03      632.63     24.01 o 
   5  -6   1      470.10      463.89     20.94 o 
   6  -6   1     4263.65     4183.31     80.60 o 
   7  -6   1     3635.39     3596.98     76.53 o 
   8  -6   1     5667.61     5486.52    103.41 o 
   9  -6   1     4371.85     4218.58    100.33 o 
  10  -6   1     3603.23     3281.60    127.00 o 
  11  -6   1     4817.83     4483.76    179.60 o 
  -8  -5   1      666.16      652.89     60.16 o 
  -7  -5   1      250.73      204.57     29.64 o 
  -6  -5   1     2731.47     2675.33    128.66 o 
  -5  -5   1     3016.01     2989.37    127.48 o 
  -4  -5   1     2839.40     2829.94    116.03 o 
  -3  -5   1     8079.35     7800.76    127.41 o 
  -2  -5   1     6016.94     6085.95    113.09 o 
  -1  -5   1    10785.68    10602.84    153.92 o 
   0  -5   1    15861.06    15998.25    302.72 o 
   1  -5   1    19493.39    19840.26    210.93 o 
   2  -5   1    17163.13    17821.22    216.20 o 
   3  -5   1     8500.75     8280.07     96.30 o 
   4  -5   1     3278.73     3141.03     58.33 o 
   5  -5   1     5333.48     5343.41     68.01 o 
   6  -5   1     2542.41     2484.37     49.19 o 
   7  -5   1     1076.29     1050.87     32.40 o 
   8  -5   1      664.92      617.13     37.44 o 
   9  -5   1      328.48      323.20     29.61 o 
  10  -5   1        6.59        9.60     14.70 o 
  11  -5   1      633.72      586.24     52.34 o 
  -8  -4   1     4486.90     4572.57    157.26 o 
  -7  -4   1      235.44      233.70     40.61 o 
  -6  -4   1     2105.00     2085.57    108.70 o 
  -5  -4   1      759.40      777.13     60.32 o 
  -4  -4   1       51.55       51.76     13.88 o 
  -3  -4   1      800.42      871.77     35.09 o 
  -2  -4   1     4725.16     4793.46     79.96 o 
  -1  -4   1      134.42      150.44     12.23 o 
   0  -4   1     4887.55     5098.71    104.90 o 
   1  -4   1    14514.69    14829.00    207.18 o 
   2  -4   1     5433.23     5544.58     73.31 o 
   3  -4   1     9243.29     8793.28    122.71 o 
   4  -4   1     3327.68     3164.22     50.42 o 
   5  -4   1     7854.88     7783.68     76.55 o 
   6  -4   1    10162.31    10037.04    106.55 o 
   7  -4   1     7771.32     7891.96    138.73 o 
   8  -4   1     5938.68     5718.17    140.75 o 
   9  -4   1     1534.34     1531.80     72.78 o 
  10  -4   1     1644.67     1692.38    107.57 o 
  11  -4   1     3435.45     3405.69    124.57 o 
  -9  -3   1     3970.00     4119.73    148.40 o 
  -8  -3   1     4904.22     4966.74    156.27 o 
  -7  -3   1     6938.68     7016.12    179.44 o 
  -6  -3   1     8296.64     8207.36    403.69 o 
  -5  -3   1     7567.65     7612.05    218.54 o 
  -4  -3   1     9656.07     9676.15    157.37 o 
  -3  -3   1     4161.96     4066.52     83.15 o 
  -2  -3   1    15517.58    15693.85    180.18 o 
  -1  -3   1     3520.70     3550.59     75.58 o 
   0  -3   1     2144.02     2212.53     78.31 o 
   1  -3   1     6047.68     6140.63     82.34 o 
   2  -3   1      874.87      857.73     21.34 o 
   3  -3   1     1942.06     1986.26     31.36 o 
   4  -3   1      949.73      941.08     22.86 o 
   5  -3   1      342.73      332.11     15.85 o 
   6  -3   1     2738.45     2833.16     63.01 o 
   7  -3   1     2720.08     2838.02     88.09 o 
   8  -3   1     1699.21     1755.66    104.98 o 
   9  -3   1     2278.26     2304.55    134.67 o 
  10  -3   1     2308.92     2159.29     94.22 o 
  11  -3   1     5909.51     5891.60    202.49 o 
 -10  -2   1       17.72       -7.79     32.24 o 
  -9  -2   1        1.40        7.12     28.27 o 
  -8  -2   1       32.04       26.51     19.01 o 
  -7  -2   1     1461.19     1389.52     71.53 o 
  -6  -2   1       60.80      118.30     27.14 o 
  -5  -2   1     7540.64     7417.27    159.47 o 
  -4  -2   1     2210.55     1577.94    440.18 o 
  -3  -2   1    11277.59    11466.14    144.75 o 
  -2  -2   1    48374.45    46916.80    568.94 o 
  -1  -2   1     7545.43     7480.26    101.02 o 
   0  -2   1    18908.67    18859.04    235.06 o 
   1  -2   1     5681.16     5750.34     72.73 o 
   2  -2   1    13168.69    13094.90    113.77 o 
   3  -2   1    20940.01    21008.12    193.05 o 
   4  -2   1    12424.77    12322.60    134.87 o 
   5  -2   1    12464.45    12375.84    154.10 o 
   6  -2   1     3233.37     3105.29     87.23 o 
   7  -2   1      518.07      510.35     33.08 o 
   8  -2   1      918.26      831.05     51.53 o 
   9  -2   1      142.67      146.44     25.50 o 
  10  -2   1       49.20       11.01     19.32 o 
  11  -2   1        3.14       12.58     23.08 o 
 -10  -1   1     3967.18     3976.11    141.99 o 
  -9  -1   1     3195.34     3309.16    149.07 o 
  -8  -1   1     4838.58     4936.91    143.57 o 
  -7  -1   1    10407.66    10785.89    240.98 o 
  -6  -1   1      595.22      577.46     31.81 o 
  -5  -1   1     5327.02     5876.51    162.50 o 
  -4  -1   1     4824.71     4811.15     93.41 o 
  -3  -1   1     2404.85     2442.02     56.05 o 
  -2  -1   1    26008.37    26313.83    527.76 o 
  -1  -1   1     1391.58     1344.45     32.62 o 
   0  -1   1     2105.58     2189.41     42.02 o 
   1  -1   1    15677.81    15764.60    166.21 o 
   2  -1   1    13527.47    13508.22    152.57 o 
   3  -1   1     3815.68     3813.67     53.87 o 
   4  -1   1    13610.00    13458.44    157.85 o 
   5  -1   1     7741.58     7870.43    129.32 o 
   6  -1   1    13501.14    13526.29    277.33 o 
   7  -1   1     6663.21     6558.96    133.01 o 
   8  -1   1     8326.26     8141.14    183.21 o 
   9  -1   1     6739.29     6431.24    168.64 o 
  10  -1   1     2459.33     2397.33    106.66 o 
 -10   0   1     3183.78     3184.63    123.30 o 
  -9   0   1      342.34      364.23     39.34 o 
  -8   0   1     7070.35     7336.35    174.18 o 
  -7   0   1    10981.87    11099.66    207.10 o 
  -6   0   1     5675.57     5661.43     91.59 o 
  -5   0   1    23398.23    22732.84    250.25 o 
  -4   0   1     5033.85     5079.12     91.88 o 
  -3   0   1    12673.63    12944.78    384.44 o 
  -2   0   1    21485.60    21002.21   1174.12 o 
  -1   0   1    14794.35    14392.29    220.74 o 
   1   0   1     3410.08     3492.66     48.30 o 
   2   0   1     6357.76     6397.33     74.49 o 
   3   0   1     1979.80     1923.54     35.18 o 
   4   0   1       79.66       70.73     10.58 o 
   5   0   1      364.80      409.16     26.36 o 
   6   0   1      640.52      703.70     51.57 o 
   7   0   1      567.74      564.01     36.98 o 
   8   0   1      891.05      849.19     68.26 o 
   9   0   1     2806.57     2728.52    108.39 o 
  10   0   1     1367.67     1503.27     83.92 o 
 -11   1   1      447.72      460.93    124.06 o 
 -10   1   1     1585.22     1643.07     84.24 o 
  -9   1   1       58.36       98.64     31.35 o 
  -8   1   1      450.69      435.91     38.36 o 
  -7   1   1        1.20        2.43     12.45 o 
  -6   1   1     1146.70     1109.95     32.14 o 
  -5   1   1       41.55       40.25     10.55 o 
  -4   1   1    16163.00    16218.87    161.19 o 
  -3   1   1     1084.18     1032.02     24.48 o 
  -2   1   1     2958.83     2999.82     42.59 o 
  -1   1   1    23493.95    22631.24    188.12 o 
   0   1   1     2516.67     2588.99     33.84 o 
   1   1   1    21483.56    21113.23    198.74 o 
   2   1   1     3805.02     3721.22     53.83 o 
   3   1   1    16791.12    16442.25    177.41 o 
   4   1   1    14161.26    14095.13    152.49 o 
   5   1   1     4175.22     4147.08    100.50 o 
   6   1   1    10901.50    10690.86    158.39 o 
   7   1   1     2997.78     2726.18    100.01 o 
   8   1   1     1551.19     1631.74     80.82 o 
   9   1   1      969.00     1004.84     67.16 o 
  10   1   1      160.10      134.83     85.39 o 
 -11   2   1     2121.45     2245.03    128.62 o 
 -10   2   1     6659.79     6722.22    233.61 o 
  -9   2   1     4376.54     4599.50    133.48 o 
  -8   2   1     7412.83     7390.64    166.22 o 
  -7   2   1     3297.08     3406.61     97.77 o 
  -6   2   1     6268.62     6090.76    101.65 o 
  -5   2   1     5152.16     4510.83    560.27 o 
  -4   2   1     2043.47     1995.09     32.64 o 
  -3   2   1     7598.85     7757.87     70.97 o 
  -2   2   1      420.23      428.70     11.34 o 
  -1   2   1      637.88      674.78     23.32 o 
   0   2   1     2273.72     2346.94     39.68 o 
   1   2   1      305.30      292.43     12.45 o 
   2   2   1      660.41      644.28     21.49 o 
   3   2   1     3839.17     3929.33     66.89 o 
   4   2   1     3894.81     3929.28     67.46 o 
   5   2   1     4275.36     4383.73     81.63 o 
   6   2   1     7618.77     7808.59    138.47 o 
   7   2   1     4693.19     4889.41    103.41 o 
   8   2   1     2653.89     2796.13    111.78 o 
   9   2   1     5735.12     5956.01    178.01 o 
 -11   3   1      212.97      156.85     49.97 o 
 -10   3   1      623.10      671.37     59.66 o 
  -9   3   1     5152.02     5254.95    122.96 o 
  -8   3   1      948.86      983.75     53.36 o 
  -7   3   1    11216.78    11346.39    302.50 o 
  -6   3   1     4219.32     4157.90     75.37 o 
  -5   3   1     4448.90     4158.52     61.42 o 
  -4   3   1    27236.63    27071.18    244.80 o 
  -3   3   1    12635.12    12809.52    125.23 o 
  -2   3   1    38072.36    37291.73    346.98 o 
  -1   3   1     7691.21     7586.97    118.40 o 
   0   3   1    13320.66    13446.53    130.29 o 
   1   3   1    21990.12    21872.04    222.70 o 
   2   3   1      818.02      789.84     31.01 o 
   3   3   1     6172.49     6089.00     94.33 o 
   4   3   1     1215.88     1203.08     43.08 o 
   5   3   1       12.87       19.43     10.05 o 
   6   3   1       25.70       29.62     10.08 o 
   7   3   1      771.82      756.04     55.97 o 
   8   3   1      253.99      258.12     37.50 o 
   9   3   1      424.74      454.47     66.56 o 
 -11   4   1     3452.27     3314.58    152.54 o 
 -10   4   1     1984.83     1973.45     84.80 o 
  -9   4   1     1782.85     1789.32     94.00 o 
  -8   4   1     1324.41     1343.75     52.82 o 
  -7   4   1      140.71      153.66     14.16 o 
  -6   4   1       53.74       98.92      9.25 o 
  -5   4   1       70.04       69.06      8.52 o 
  -4   4   1      794.73      849.99     21.42 o 
  -3   4   1     6038.42     6277.94     85.87 o 
  -2   4   1     5524.28     5552.67    107.22 o 
  -1   4   1     8306.92     8536.81    142.40 o 
   0   4   1    16036.57    16349.53    177.67 o 
   1   4   1    15793.85    15839.36    164.57 o 
   2   4   1     7252.85     6824.17    125.05 o 
   3   4   1     7357.06     7166.85    205.00 o 
   4   4   1    11984.39    11563.34    257.88 o 
   5   4   1     5541.57     5355.51    138.25 o 
   6   4   1     6498.26     6637.82    173.80 o 
   7   4   1     1625.43     1826.66    111.82 o 
   8   4   1      609.52      615.08     58.08 o 
 -11   5   1      769.09      767.84     66.74 o 
 -10   5   1     5015.48     4873.11    166.98 o 
  -9   5   1     4939.80     4919.01    114.90 o 
  -8   5   1     6146.74     5867.31    116.47 o 
  -7   5   1    15439.91    15083.61    170.10 o 
  -6   5   1     2998.36     2922.54     51.35 o 
  -5   5   1    10236.21    10151.70    160.98 o 
  -4   5   1     3288.10     3246.85     55.06 o 
  -3   5   1     2172.95     2134.89     64.68 o 
  -2   5   1     8079.71     8448.76    146.91 o 
  -1   5   1     1166.29     1257.84     51.08 o 
   0   5   1     3086.28     3079.21     65.82 o 
   1   5   1      181.28      183.31     14.75 o 
   2   5   1      591.11      557.60     29.60 o 
   3   5   1      241.44      238.37     20.70 o 
   4   5   1     2747.03     2861.24     94.32 o 
   5   5   1     1607.39     1628.18     80.17 o 
   6   5   1     2285.71     2235.49    107.97 o 
   7   5   1     4286.04     4393.78    154.65 o 
 -11   6   1      312.56      327.54     40.02 o 
 -10   6   1      334.95      328.88     32.28 o 
  -9   6   1      388.67      421.69     33.86 o 
  -8   6   1     1571.84     1591.42     52.28 o 
  -7   6   1     1483.01     1565.36     42.95 o 
  -6   6   1     5918.04     5825.50     85.04 o 
  -5   6   1     5026.31     5019.18     88.90 o 
  -4   6   1    10377.18    10128.43    136.72 o 
  -3   6   1     9058.98     9124.76    151.07 o 
  -2   6   1     6399.86     6485.12     99.52 o 
  -1   6   1    13258.32    13453.12    179.81 o 
   0   6   1     3586.14     3453.87     82.24 o 
   1   6   1     7507.54     7333.29    106.43 o 
   2   6   1     4421.16     4425.30    100.70 o 
   3   6   1     3233.83     3321.68     87.81 o 
   4   6   1     3337.14     3382.91    110.32 o 
   5   6   1      623.00      592.07     58.40 o 
   6   6   1      968.43      939.86     64.07 o 
 -11   7   1     1344.03     1222.89    151.87 o 
 -10   7   1     4342.21     4479.59    237.30 o 
  -9   7   1     1204.52     1153.21     63.86 o 
  -8   7   1     1719.08     1623.28     58.10 o 
  -7   7   1      152.40      167.30     25.11 o 
  -6   7   1       47.59       57.07     10.84 o 
  -5   7   1     1214.29     1211.40     39.28 o 
  -4   7   1       22.15       30.61     11.05 o 
  -3   7   1     1276.84     1309.20     63.47 o 
  -2   7   1     3287.85     3382.69    106.14 o 
  -1   7   1     6213.01     6032.25    112.77 o 
   0   7   1     1884.06     1949.17     81.88 o 
   1   7   1     6012.27     6042.83    122.62 o 
   2   7   1     3592.42     3492.46    150.71 o 
   3   7   1     4646.44     4706.78    173.98 o 
   4   7   1     5979.29     5804.47    200.35 o 
   5   7   1     3874.71     3802.41    194.19 o 
 -10   8   1     1992.48     1999.34    189.47 o 
  -9   8   1     7606.65     7493.92    188.13 o 
  -8   8   1     5560.77     5575.40    206.06 o 
  -7   8   1     5573.85     5355.75    150.83 o 
  -6   8   1     9903.80     9614.46    232.84 o 
  -5   8   1     2800.72     2661.80     81.13 o 
  -4   8   1    10011.93     9621.49    368.53 o 
  -3   8   1     3791.50     3945.57    123.51 o 
  -2   8   1     1451.03     1505.32     74.56 o 
  -1   8   1     1031.48     1046.76     43.23 o 
   0   8   1      114.83      117.15     17.38 o 
   1   8   1     1562.54     1560.69     72.68 o 
   2   8   1       47.46       44.02     23.07 o 
   3   8   1       90.42       53.83     24.60 o 
   4   8   1     1464.57     1356.27     79.42 o 
  -9   9   1      289.95      364.28     42.88 o 
  -8   9   1       42.03       30.74     19.52 o 
  -7   9   1     2086.15     2081.94    113.35 o 
  -6   9   1     1730.26     1841.28     89.27 o 
  -5   9   1     3928.88     4059.88    134.79 o 
  -4   9   1     4843.71     4731.22    146.47 o 
  -3   9   1     3507.48     3562.61    125.06 o 
  -2   9   1     9085.46     8944.87    214.21 o 
  -1   9   1     4977.50     5036.66    156.18 o 
   0   9   1     5018.05     4883.68    130.01 o 
   1   9   1     4131.46     4141.61    116.26 o 
   2   9   1     3427.21     3320.32    122.57 o 
   3   9   1     2770.54     2775.25    118.01 o 
  -9  10   1     3776.44     3821.04    407.62 o 
  -8  10   1     1397.00     1548.87     93.29 o 
  -7  10   1     2616.82     2583.03    129.07 o 
  -6  10   1      441.94      423.32     47.20 o 
  -5  10   1       69.98       95.63     25.35 o 
  -4  10   1      899.03      922.97     67.15 o 
  -3  10   1      171.90      168.63     32.77 o 
  -2  10   1       20.88       48.91     24.80 o 
  -1  10   1     1050.67     1078.84     75.89 o 
   0  10   1     1423.42     1526.17     91.25 o 
   1  10   1     1528.04     1425.46    110.60 o 
  -7  11   1     2754.47     2664.67    122.66 o 
  -6  11   1     2151.79     2131.41    109.02 o 
  -5  11   1     5056.15     5447.89    179.31 o 
  -4  11   1     3636.90     3830.19    198.13 o 
  -3  11   1     3611.21     3732.27    148.15 o 
  -2  11   1     2840.30     2754.06    127.45 o 
  -1  11   1     3107.80     3164.30    139.79 o 
   1 -12   2     3159.84     2925.54    167.02 o 
   2 -12   2     2317.00     2395.80    123.04 o 
   3 -12   2     3140.79     2858.73    133.55 o 
   4 -12   2     4086.66     4241.52    162.58 o 
   5 -12   2     6952.66     7241.96    282.45 o 
   6 -12   2     3219.52     3204.26    167.82 o 
  -1 -11   2      755.77      755.13    228.94 o 
   0 -11   2      231.35      216.29     47.80 o 
   1 -11   2       10.26       -1.93     26.34 o 
   2 -11   2       27.53       30.75     26.16 o 
   3 -11   2       39.13        7.55     24.76 o 
   4 -11   2     1055.54     1150.80     96.65 o 
   5 -11   2      758.48      738.73     99.29 o 
   6 -11   2     2391.11     2401.89    112.30 o 
   7 -11   2     2447.96     2459.24    120.04 o 
   8 -11   2     2489.42     2263.30    132.68 o 
  -3 -10   2     2266.15     2106.90    136.17 o 
  -2 -10   2     6373.62     6368.56    538.04 o 
  -1 -10   2     5387.67     5465.78    213.35 o 
   0 -10   2     6745.89     6875.37    236.75 o 
   1 -10   2     4331.08     4397.77    181.80 o 
   2 -10   2     5192.29     5359.04    200.49 o 
   3 -10   2     4656.91     4737.40    185.93 o 
   4 -10   2     1834.22     1891.65    177.53 o 
   5 -10   2     1766.48     1754.12    111.41 o 
   6 -10   2     1383.20     1329.38     77.90 o 
   7 -10   2      717.05      715.60     58.52 o 
   8 -10   2       43.22       24.64     23.75 o 
   9 -10   2        2.34       11.07     24.19 o 
  -4  -9   2        5.01       43.86     25.43 o 
  -3  -9   2        2.35        9.62     24.09 o 
  -2  -9   2      206.82      203.82     31.74 o 
  -1  -9   2     3458.64     3559.01    114.39 o 
   0  -9   2     3056.62     3157.89    101.36 o 
   1  -9   2     3353.02     3528.51     93.71 o 
   2  -9   2     6358.99     6378.27    184.54 o 
   3  -9   2    10238.32    10407.04    162.94 o 
   4  -9   2     6886.06     6695.58    155.76 o 
   5  -9   2     5702.12     5904.19    202.14 o 
   6  -9   2     7144.06     7042.62    156.76 o 
   7  -9   2     1821.81     1918.72     88.24 o 
   8  -9   2     5072.19     5089.28    150.80 o 
   9  -9   2     3765.50     3638.16    309.82 o 
  10  -9   2     1414.90     1502.88    120.55 o 
  -5  -8   2     6686.44     6229.21    350.20 o 
  -4  -8   2     3276.26     3236.15    318.59 o 
  -3  -8   2     4641.78     4583.28    141.16 o 
  -2  -8   2     5516.38     5431.26    171.35 o 
  -1  -8   2      362.81      377.06     34.71 o 
   0  -8   2     2388.44     2342.94     82.40 o 
   1  -8   2     2729.80     2693.80     69.92 o 
   2  -8   2      490.84      542.83     27.46 o 
   3  -8   2      856.51      884.39     40.47 o 
   4  -8   2       39.11       66.88     10.70 o 
   5  -8   2     1733.69     1606.95     74.10 o 
   6  -8   2     1520.10     1529.64     56.52 o 
   7  -8   2     2203.65     2262.23     72.07 o 
   8  -8   2     1505.49     1444.62     58.87 o 
   9  -8   2     3795.52     3708.01    124.87 o 
  10  -8   2     2560.43     2537.08    144.21 o 
  -6  -7   2     1033.22      886.59     81.25 o 
  -5  -7   2     1085.65     1104.93    209.78 o 
  -4  -7   2     2647.73     2450.67    147.76 o 
  -3  -7   2     3938.38     3839.72    121.23 o 
  -2  -7   2     8877.16     8753.96    179.52 o 
  -1  -7   2    10886.65    10815.60    206.25 o 
   0  -7   2    13762.71    14107.32    213.89 o 
   1  -7   2    11154.70    11034.74    163.22 o 
   2  -7   2     4193.45     4233.28    107.34 o 
   3  -7   2    12384.02    12370.57    177.55 o 
   4  -7   2     8299.12     8311.67    110.48 o 
   5  -7   2     8480.53     8409.20    136.33 o 
   6  -7   2     5094.44     4927.84     94.75 o 
   7  -7   2     1293.28     1246.24     53.87 o 
   8  -7   2     1279.66     1307.07     60.56 o 
   9  -7   2        6.21        9.95     17.28 o 
  10  -7   2       17.02       35.54     18.16 o 
  -7  -6   2     1453.93     1508.46    105.81 o 
  -6  -6   2      588.60      666.08    118.26 o 
  -5  -6   2     2277.81     2188.62    183.53 o 
  -4  -6   2      211.70      218.04     35.38 o 
  -3  -6   2      491.41      524.01     34.27 o 
  -2  -6   2       44.57       61.00     13.09 o 
  -1  -6   2      771.75      811.30     38.83 o 
   0  -6   2      547.17      564.52     28.92 o 
   1  -6   2     4113.50     4338.44     82.06 o 
   2  -6   2     4917.56     4886.99    106.03 o 
   3  -6   2     3686.48     3774.30     58.34 o 
   4  -6   2    14767.72    14983.44    149.46 o 
   5  -6   2     6370.82     6265.07    101.47 o 
   6  -6   2     8379.35     8158.73    113.49 o 
   7  -6   2     8753.07     8573.90    134.31 o 
   8  -6   2     2966.78     2913.26     70.22 o 
   9  -6   2     8527.08     8458.82    173.18 o 
  10  -6   2     2797.69     2670.92     94.72 o 
  -8  -5   2     2005.58     1896.31    122.80 o 
  -7  -5   2     5462.65     5170.20    196.00 o 
  -6  -5   2     3554.02     3373.31    146.18 o 
  -5  -5   2     7516.31     7421.67    299.42 o 
  -4  -5   2    15511.93    15579.52    347.68 o 
  -3  -5   2     5973.07     6042.15    121.08 o 
  -2  -5   2     9745.01     9439.49    136.65 o 
  -1  -5   2     5377.65     5466.84    118.98 o 
   0  -5   2     8461.19     8700.37    130.72 o 
   1  -5   2     1585.85     1396.91     63.37 o 
   2  -5   2      304.20      276.43     15.09 o 
   3  -5   2     1734.01     1795.17     35.36 o 
   4  -5   2      311.02      323.73     16.22 o 
   5  -5   2        8.27       16.40     10.57 o 
   6  -5   2      744.68      774.88     24.97 o 
   7  -5   2     1970.89     1918.40     49.79 o 
   8  -5   2     1576.37     1543.57     69.50 o 
   9  -5   2     1133.01     1028.89     51.78 o 
  10  -5   2     2085.98     1992.75     77.58 o 
  11  -5   2     2502.45     2436.55     90.55 o 
  -9  -4   2       81.21      107.85     32.66 o 
  -8  -4   2      186.56      183.93     30.56 o 
  -7  -4   2      875.80      921.67     76.19 o 
  -6  -4   2      279.72      232.84     38.00 o 
  -5  -4   2     3140.78     3138.83    126.23 o 
  -4  -4   2     9098.88     9120.72    160.58 o 
  -3  -4   2     4751.21     4691.26    104.87 o 
  -2  -4   2     7270.25     7132.09     99.08 o 
  -1  -4   2    10438.46    10296.28    145.88 o 
   0  -4   2     9661.51     9913.73    135.36 o 
   1  -4   2    21922.99    21648.48    247.06 o 
   2  -4   2    15095.92    15040.03    150.17 o 
   3  -4   2    17547.98    18136.43    155.28 o 
   4  -4   2    15427.68    15802.65    164.75 o 
   5  -4   2     2023.02     2021.63     46.97 o 
   6  -4   2     9877.01     9640.40    118.03 o 
   7  -4   2     1009.52      979.95     43.81 o 
   8  -4   2     1784.49     1788.31     64.46 o 
   9  -4   2     5705.07     5541.03    127.88 o 
  10  -4   2      104.48      102.73     20.19 o 
  11  -4   2      214.21      239.93     35.78 o 
  -9  -3   2     4430.92     4523.80    154.43 o 
  -8  -3   2     2163.65     2280.37    101.01 o 
  -7  -3   2     7511.52     7292.21    224.56 o 
  -6  -3   2     2254.67     2283.85    111.08 o 
  -5  -3   2     6677.20     6353.92    155.07 o 
  -4  -3   2     3893.42     3880.69    103.59 o 
  -3  -3   2      920.32      906.94     36.41 o 
  -2  -3   2      840.42      858.24     30.52 o 
  -1  -3   2     3740.62     3933.81     98.57 o 
   0  -3   2      221.51      239.58     16.67 o 
   1  -3   2     2942.13     3023.42     53.01 o 
   2  -3   2     2494.02     2614.91     38.76 o 
   3  -3   2     5947.43     6118.21     76.19 o 
   4  -3   2    10283.34    10413.53    116.44 o 
   5  -3   2    11013.94    10626.98    140.08 o 
   6  -3   2    12984.93    13057.46    190.52 o 
   7  -3   2     8125.47     8115.28    150.47 o 
   8  -3   2     7407.40     7389.69    167.73 o 
   9  -3   2     5169.30     5199.51    144.50 o 
  10  -3   2     4365.79     4250.53    136.33 o 
 -10  -2   2      976.65      992.49     72.55 o 
  -9  -2   2     1066.72     1140.10     72.50 o 
  -8  -2   2     3455.89     3629.86    124.91 o 
  -7  -2   2     5435.80     5696.95    151.56 o 
  -6  -2   2     3722.91     3909.90    142.90 o 
  -5  -2   2     6340.56     6343.46    204.33 o 
  -4  -2   2     6317.35     5972.77    107.88 o 
  -3  -2   2    19779.82    20089.07    227.45 o 
  -2  -2   2    49404.00    48550.29    510.23 o 
  -1  -2   2    23401.61    23321.10    262.91 o 
   0  -2   2     8536.23     8672.95    132.82 o 
   1  -2   2    18922.58    19232.12    188.60 o 
   2  -2   2     1757.34     1808.29     32.96 o 
   3  -2   2     8153.51     8483.87     86.72 o 
   4  -2   2     4907.17     5020.87     77.64 o 
   5  -2   2       57.12       83.02     13.22 o 
   6  -2   2      642.28      711.96     42.50 o 
   7  -2   2     2470.63     2388.61     82.57 o 
   8  -2   2      178.90      146.28     31.06 o 
   9  -2   2      950.50      992.71     60.99 o 
  10  -2   2     2671.19     2647.20    107.46 o 
 -10  -1   2     3424.96     3571.62    132.45 o 
  -9  -1   2      550.75      549.53     49.11 o 
  -8  -1   2      302.20      296.22     35.14 o 
  -7  -1   2      252.07      204.64     27.13 o 
  -6  -1   2     2368.70     2328.70     81.58 o 
  -5  -1   2       34.13       40.09     11.09 o 
  -4  -1   2      597.97      534.81     31.07 o 
  -3  -1   2     3787.68     3759.61    112.02 o 
  -2  -1   2    30928.60    31392.37    334.33 o 
  -1  -1   2    19002.51    18922.12    203.54 o 
   0  -1   2     4169.68     4170.72     57.61 o 
   1  -1   2    39639.65    38819.59    391.78 o 
   2  -1   2    20023.37    19693.06    188.39 o 
   3  -1   2    19466.18    19056.55    203.77 o 
   4  -1   2    24804.48    24914.80    326.42 o 
   5  -1   2     8487.62     8204.35    133.30 o 
   6  -1   2     3858.73     3709.88    120.76 o 
   7  -1   2     6516.00     6642.79    167.65 o 
   8  -1   2     2274.11     2264.77     88.75 o 
   9  -1   2     1675.14     1721.46     82.06 o 
  10  -1   2     1013.06      965.34     72.10 o 
 -11   0   2     2955.42     2989.69    158.04 o 
 -10   0   2     3031.32     3664.65    157.48 o 
  -9   0   2     3202.55     3205.01    148.79 o 
  -8   0   2     6111.10     5919.01    110.30 o 
  -7   0   2     6358.21     6360.68    122.64 o 
  -6   0   2     7342.33     7633.59    123.92 o 
  -5   0   2     6552.36     6563.55    131.55 o 
  -4   0   2     5335.57     5341.49    232.89 o 
  -3   0   2      153.13      191.85     15.63 o 
  -2   0   2     1593.26     1789.00     38.53 o 
  -1   0   2     1491.71     1602.01     24.85 o 
   0   0   2     2300.11     2408.31     31.91 o 
   1   0   2      192.64      211.00     13.12 o 
   2   0   2      641.76      633.93     16.95 o 
   3   0   2      899.84     1006.34     42.05 o 
   4   0   2    10083.30    10116.94    147.53 o 
   5   0   2     2317.03     2177.46     62.10 o 
   6   0   2     1889.86     1825.84     68.74 o 
   7   0   2     7389.45     7469.55    169.87 o 
   8   0   2     3481.68     3419.72    115.25 o 
   9   0   2     4838.98     4690.39    179.11 o 
  10   0   2     2429.23     2486.33    182.66 o 
 -11   1   2      431.02      435.11     61.18 o 
 -10   1   2       28.85       65.61     19.50 o 
  -9   1   2     3135.59     3257.81    111.06 o 
  -8   1   2     1519.20     1481.97     46.39 o 
  -7   1   2     4840.69     4769.80     93.13 o 
  -6   1   2     7401.03     7586.14    128.73 o 
  -5   1   2     8203.04     8098.82    118.22 o 
  -4   1   2    25902.92    25588.79    310.75 o 
  -3   1   2     9312.20     9075.28    123.42 o 
  -2   1   2    25081.01    24130.96    234.68 o 
  -1   1   2    35095.04    34047.25    282.48 o 
   0   1   2     5215.87     5265.11     56.57 o 
   1   1   2    12763.75    12920.99    112.78 o 
   2   1   2    10070.45    10047.35    105.05 o 
   3   1   2     2467.36     2504.10     44.47 o 
   4   1   2     4325.10     4305.09     67.67 o 
   5   1   2      490.93      508.71     23.86 o 
   6   1   2     1095.71     1115.04     56.36 o 
   7   1   2      348.69      295.76     33.45 o 
   8   1   2     1001.91     1037.01     64.33 o 
   9   1   2       54.60       48.71     32.61 o 
 -11   2   2     2975.77     3057.08    299.87 o 
 -10   2   2     2517.47     2558.18    101.26 o 
  -9   2   2     2817.73     2833.19     99.81 o 
  -8   2   2      312.25      305.50     31.51 o 
  -7   2   2      520.62      475.53     26.00 o 
  -6   2   2      393.79      405.18     21.34 o 
  -5   2   2       29.33       37.12      7.15 o 
  -4   2   2      109.28      116.79      7.12 o 
  -3   2   2     1128.66     1129.42     20.70 o 
  -2   2   2     3262.97     3242.96     37.54 o 
  -1   2   2    17702.33    17537.73    146.21 o 
   0   2   2    11565.11    11123.65    109.15 o 
   1   2   2    12356.72    12029.32    154.29 o 
   2   2   2    17104.48    16984.83    181.04 o 
   3   2   2    14211.38    14328.15    165.58 o 
   4   2   2    13595.64    13591.09    184.08 o 
   5   2   2     7557.07     7639.38    133.14 o 
   6   2   2     8803.90     9029.18    154.99 o 
   7   2   2     3594.20     3773.20    124.63 o 
   8   2   2     2950.86     3111.17    118.44 o 
   9   2   2     2899.42     2997.97    165.44 o 
 -11   3   2     2465.81     2311.20    106.63 o 
 -10   3   2     4424.53     4633.09    223.85 o 
  -9   3   2     7743.77     8439.62    217.42 o 
  -8   3   2     3598.52     3734.17    105.97 o 
  -7   3   2     8531.24     8219.98    160.34 o 
  -6   3   2     9974.77    10205.23    174.31 o 
  -5   3   2    10186.22    10304.05    107.50 o 
  -4   3   2    16731.04    16967.83    152.77 o 
  -3   3   2    12530.90    12828.34    109.41 o 
  -2   3   2     8988.62     8955.67    118.09 o 
  -1   3   2     1983.84     1990.96     36.98 o 
   0   3   2     1477.81     1748.07     34.92 o 
   1   3   2     1091.30     1053.95     27.03 o 
   2   3   2       40.00       41.21      7.51 o 
   3   3   2      698.28      684.16     36.16 o 
   4   3   2      104.52      119.47     19.82 o 
   5   3   2     9784.28     9970.08    173.24 o 
   6   3   2     4504.00     5080.95    248.59 o 
   7   3   2     3023.05     3093.32    117.19 o 
   8   3   2     1962.85     1979.35    130.80 o 
 -11   4   2        9.19        9.40     24.89 o 
 -10   4   2       14.38       -9.47     17.71 o 
  -9   4   2      185.37      210.89     33.47 o 
  -8   4   2     1748.51     1683.57     58.57 o 
  -7   4   2     1469.23     1551.16     55.23 o 
  -6   4   2     9430.63     9270.10    136.65 o 
  -5   4   2     3686.29     3557.09     56.89 o 
  -4   4   2     8931.77     8866.06    101.66 o 
  -3   4   2    12299.58    12183.09    128.87 o 
  -2   4   2     6097.35     6119.28    100.69 o 
  -1   4   2    14795.82    14727.93    150.92 o 
   0   4   2    10157.66     9869.41    111.21 o 
   1   4   2    14020.85    13676.73    186.25 o 
   2   4   2     8774.33     8699.80    133.95 o 
   3   4   2     6562.77     6579.31    117.80 o 
   4   4   2     4851.38     4883.73    153.32 o 
   5   4   2     1549.60     1533.61     62.62 o 
   6   4   2      277.85      358.20     48.33 o 
   7   4   2     1217.47     1184.17     75.16 o 
 -11   5   2     1526.38     1448.84     97.91 o 
 -10   5   2     2037.91     1966.43     86.87 o 
  -9   5   2     1840.47     1804.16     77.26 o 
  -8   5   2     2201.97     2125.29     78.18 o 
  -7   5   2     2283.84     2316.40     49.28 o 
  -6   5   2     1637.64     1598.81     34.53 o 
  -5   5   2      383.89      385.42     15.21 o 
  -4   5   2      249.25      281.53     15.68 o 
  -3   5   2     2477.92     2498.38     64.19 o 
  -2   5   2      473.13      520.28     27.88 o 
  -1   5   2      619.35      658.75     28.63 o 
   0   5   2     5716.43     5788.10     81.71 o 
   1   5   2     2114.69     2137.99     56.82 o 
   2   5   2     8338.77     8354.64    140.66 o 
   3   5   2     5051.34     5179.56    152.82 o 
   4   5   2     6101.47     6181.56    151.84 o 
   5   5   2     7202.03     7083.28    171.80 o 
   6   5   2     2435.40     2470.30     91.27 o 
   7   5   2     8327.11     8688.85    483.00 o 
 -11   6   2     2540.38     2366.00    141.71 o 
 -10   6   2     1224.87     1222.11     60.41 o 
  -9   6   2     7380.06     7381.33    151.95 o 
  -8   6   2     3892.76     3867.10     90.27 o 
  -7   6   2     3337.14     3480.87     65.08 o 
  -6   6   2     8169.77     7970.29    182.75 o 
  -5   6   2     1997.75     1976.64     56.91 o 
  -4   6   2    11384.61    11379.85    176.52 o 
  -3   6   2     7482.69     7581.24    135.47 o 
  -2   6   2     4883.40     5088.08    107.50 o 
  -1   6   2     5259.42     5274.33     89.47 o 
   0   6   2      801.51      776.04     26.41 o 
   1   6   2      563.27      576.87     43.11 o 
   2   6   2      251.56      232.09     21.75 o 
   3   6   2       33.59       33.22     16.06 o 
   4   6   2      192.27      235.68     30.58 o 
   5   6   2       64.32       64.68     22.82 o 
   6   6   2     1196.41     1202.76     78.30 o 
 -10   7   2      321.13      340.03     54.87 o 
  -9   7   2      101.44       68.22     20.58 o 
  -8   7   2      370.67      410.10     39.20 o 
  -7   7   2     1512.68     1495.32     72.01 o 
  -6   7   2     1577.95     1647.82     48.31 o 
  -5   7   2     2060.79     2055.79     57.32 o 
  -4   7   2     6000.29     5827.73    122.46 o 
  -3   7   2    14568.74    14543.12    262.50 o 
  -2   7   2     6375.84     6423.43    156.32 o 
  -1   7   2     8502.95     8503.52    142.88 o 
   0   7   2     8404.68     8711.54    154.71 o 
   1   7   2     5372.12     5404.35    153.66 o 
   2   7   2    12125.39    11931.28    241.79 o 
   3   7   2     3551.98     3341.71    116.09 o 
   4   7   2     3585.43     3473.45    123.54 o 
   5   7   2     1473.96     1446.85     84.69 o 
 -10   8   2     1963.15     2269.62    209.02 o 
  -9   8   2     5591.22     5876.81    270.28 o 
  -8   8   2     1437.74     1497.03     77.91 o 
  -7   8   2     2872.82     3026.61    111.12 o 
  -6   8   2     1844.30     1906.47     85.61 o 
  -5   8   2      668.79      657.22     50.18 o 
  -4   8   2      958.02     1038.95     62.56 o 
  -3   8   2      366.35      378.79     38.49 o 
  -2   8   2      190.07      168.56     27.08 o 
  -1   8   2      659.49      674.00     34.09 o 
   0   8   2     1052.31     1058.13     49.11 o 
   1   8   2      973.71     1026.14     58.95 o 
   2   8   2     2470.11     2410.07     98.35 o 
   3   8   2     3805.77     3975.98    135.42 o 
   4   8   2     2469.47     2420.51    114.14 o 
  -9   9   2     2043.28     1941.83    219.61 o 
  -8   9   2     3371.17     3841.35    211.25 o 
  -7   9   2     3065.39     3179.46    149.07 o 
  -6   9   2     5008.10     5236.47    193.00 o 
  -5   9   2     5131.93     5088.56    155.15 o 
  -4   9   2     5135.10     5125.49    184.73 o 
  -3   9   2     7948.24     7765.56    198.06 o 
  -2   9   2     2933.94     2886.68    115.26 o 
  -1   9   2     3957.12     4119.06    141.48 o 
   0   9   2     2177.59     2012.65     99.04 o 
   1   9   2     1392.63     1257.76     96.95 o 
   2   9   2      826.00      807.08     79.99 o 
  -8  10   2       69.01       88.73     68.34 o 
  -7  10   2       47.03       42.94     24.38 o 
  -6  10   2      848.85      817.55     64.14 o 
  -5  10   2     1013.97     1060.02     83.19 o 
  -4  10   2      981.96      953.38     68.96 o 
  -3  10   2     1967.02     1859.52     98.24 o 
  -2  10   2     2116.42     2104.42    105.32 o 
  -1  10   2     3522.01     3771.24    144.91 o 
   0  10   2     4895.62     4871.20    206.04 o 
  -6  11   2     2719.29     2776.04    125.91 o 
  -5  11   2      922.50      866.38     97.15 o 
  -4  11   2     1026.94     1017.60     76.45 o 
  -3  11   2      499.22      538.34     56.89 o 
  -2  11   2       31.20       36.19     28.49 o 
   1 -12   3     4050.65     3975.22    193.90 o 
   2 -12   3     4125.69     4343.18    307.33 o 
   3 -12   3     2596.55     2777.25    161.75 o 
   4 -12   3     4383.12     4422.99    204.42 o 
   5 -12   3     1392.79     1467.98    140.31 o 
   6 -12   3     1273.25     1098.30     94.14 o 
  -2 -11   3       25.32       16.29     29.14 o 
  -1 -11   3      603.06      516.42     69.58 o 
   0 -11   3      514.44      620.69     81.40 o 
   1 -11   3     3964.67     4335.07    231.39 o 
   2 -11   3     1017.87     1007.97     89.99 o 
   3 -11   3     2845.94     2997.47    254.82 o 
   4 -11   3     4542.07     4791.63    198.67 o 
   5 -11   3     1911.51     1937.78    302.39 o 
   6 -11   3     6226.91     6381.98    210.59 o 
   7 -11   3     3576.13     3277.00    172.01 o 
   8 -11   3     3733.38     3537.36    137.15 o 
  -3 -10   3     3997.38     3850.08    240.79 o 
  -2 -10   3     6536.57     6356.69    235.83 o 
  -1 -10   3     3519.81     3535.71    168.83 o 
   0 -10   3     1153.35     1196.33     66.22 o 
   1 -10   3     3894.47     3777.15    117.83 o 
   2 -10   3      348.88      341.70     34.49 o 
   3 -10   3      113.93       94.44     33.37 o 
   4 -10   3       65.33       66.01     17.93 o 
   5 -10   3     1420.60     1375.11     99.07 o 
   6 -10   3       22.29       39.82     22.60 o 
   7 -10   3     2256.89     2044.20     97.01 o 
   8 -10   3     1164.07     1122.24     71.04 o 
   9 -10   3     1224.21     1182.77    168.82 o 
  -5  -9   3      969.42      876.80     82.12 o 
  -4  -9   3     2254.94     2170.30    103.10 o 
  -3  -9   3     3847.75     3681.21    131.63 o 
  -2  -9   3     7902.84     8123.19    197.61 o 
  -1  -9   3     1525.97     1504.97    116.59 o 
   0  -9   3     2234.61     2209.82     74.76 o 
   1  -9   3     7624.37     7676.07    173.04 o 
   2  -9   3     7625.63     7674.18    148.01 o 
   3  -9   3    13325.27    12949.17    232.30 o 
   4  -9   3     4783.67     4690.20    117.03 o 
   5  -9   3     3382.56     3617.19    158.35 o 
   6  -9   3     2519.17     2567.93     93.50 o 
   7  -9   3     1153.48     1001.37     50.27 o 
   8  -9   3     1168.78     1102.47     66.04 o 
   9  -9   3      467.56      378.25     78.17 o 
  -6  -8   3     1302.30     1170.10     96.61 o 
  -5  -8   3     1659.99     1653.86    160.78 o 
  -4  -8   3     2479.25     2317.78    101.90 o 
  -3  -8   3      203.25      150.78     27.35 o 
  -2  -8   3     1071.06     1092.95     63.27 o 
  -1  -8   3       79.47       73.46     21.89 o 
   0  -8   3       74.66      119.44     24.67 o 
   1  -8   3      130.40      171.71     23.28 o 
   2  -8   3     5472.89     5381.27    200.44 o 
   3  -8   3      457.53      474.45     32.23 o 
   4  -8   3     5521.81     5406.12    105.86 o 
   5  -8   3     4791.26     5043.05    127.34 o 
   6  -8   3     4563.90     4497.28    124.01 o 
   7  -8   3    10870.34    10526.98    182.44 o 
   8  -8   3     3727.51     3755.22     98.92 o 
   9  -8   3     7378.25     7152.69    185.77 o 
  10  -8   3     3131.90     3173.88    123.61 o 
  -7  -7   3     3582.62     3434.85    169.65 o 
  -6  -7   3     3538.09     3397.89    160.32 o 
  -5  -7   3     4202.59     4154.05    168.78 o 
  -4  -7   3     4972.17     4647.83    140.13 o 
  -3  -7   3     6599.48     6660.05    166.74 o 
  -2  -7   3     8025.19     7977.26    178.39 o 
  -1  -7   3     6855.72     6820.13    155.27 o 
   0  -7   3     8931.42     8748.28    145.28 o 
   1  -7   3     2738.91     2888.51     70.65 o 
   2  -7   3     3135.59     3291.82     87.86 o 
   3  -7   3     1242.07     1281.03     43.68 o 
   4  -7   3      951.00     1020.13     39.68 o 
   5  -7   3       98.02      100.60     17.90 o 
   6  -7   3      321.69      332.68     31.45 o 
   7  -7   3       65.60       45.63     14.59 o 
   8  -7   3     1761.07     1657.54     54.94 o 
   9  -7   3     1166.35     1229.16     61.99 o 
  10  -7   3     1312.34     1248.08     66.03 o 
  -8  -6   3       21.85       57.16     31.22 o 
  -7  -6   3       91.57      154.43     45.69 o 
  -6  -6   3      212.06      222.09     39.90 o 
  -5  -6   3       41.94       85.20     28.98 o 
  -4  -6   3     2205.63     2086.81     86.33 o 
  -3  -6   3     4086.57     3969.17    125.82 o 
  -2  -6   3     1640.94     1543.91     66.83 o 
  -1  -6   3    19343.64    19497.32    303.40 o 
   0  -6   3     7567.11     7535.41    127.41 o 
   1  -6   3    11423.89    11430.58    192.83 o 
   2  -6   3    10747.91    10638.40    127.96 o 
   3  -6   3     5627.49     5750.54     84.40 o 
   4  -6   3    19237.37    19348.91    219.44 o 
   5  -6   3     2657.09     2588.00     65.51 o 
   6  -6   3     7699.14     7820.90    146.14 o 
   7  -6   3     3222.69     3279.10     74.76 o 
   8  -6   3      467.37      443.21     25.20 o 
   9  -6   3     2085.56     2055.93     89.40 o 
  10  -6   3       49.41      127.28     46.76 o 
  -8  -5   3     2892.48     2797.38    191.44 o 
  -7  -5   3     5278.25     4963.32    193.03 o 
  -6  -5   3     6120.26     5817.27    199.32 o 
  -5  -5   3     4077.71     3837.64    149.11 o 
  -4  -5   3     2161.43     2121.99     82.38 o 
  -3  -5   3     1464.50     1408.30     53.20 o 
  -2  -5   3      301.64      311.27     21.47 o 
  -1  -5   3      395.99      457.90     40.24 o 
   0  -5   3      686.62      804.77     32.55 o 
   1  -5   3      182.73      258.73     25.69 o 
   2  -5   3       50.46       65.33     13.77 o 
   3  -5   3    11854.74    12090.87    101.85 o 
   4  -5   3     2236.04     2254.64     51.48 o 
   5  -5   3    10717.91    10751.18    136.77 o 
   6  -5   3     4071.69     4125.00     92.37 o 
   7  -5   3     1142.18     1121.97     99.69 o 
   8  -5   3     7027.26     7011.96    166.61 o 
   9  -5   3     3730.67     3628.78    150.57 o 
  10  -5   3     5960.48     5830.55    165.86 o 
  -9  -4   3     1178.20     1178.98     79.18 o 
  -8  -4   3     1331.02     1266.46     97.02 o 
  -7  -4   3     1741.30     1649.20    103.56 o 
  -6  -4   3     6629.06     6611.38    208.15 o 
  -5  -4   3     5122.65     5155.75    169.41 o 
  -4  -4   3    20334.48    20170.10    245.05 o 
  -3  -4   3    10579.70    10789.63    168.22 o 
  -2  -4   3     9102.10     9106.93    113.40 o 
  -1  -4   3    19949.81    19881.53    245.48 o 
   0  -4   3     3383.19     3390.76     79.17 o 
   1  -4   3    36587.04    37437.82    362.44 o 
   2  -4   3    10793.85    11224.78    133.40 o 
   3  -4   3     6662.45     6809.33     76.24 o 
   4  -4   3     4979.12     5016.63     74.94 o 
   5  -4   3      219.39      229.16     17.24 o 
   6  -4   3     1430.45     1388.15     36.53 o 
   7  -4   3        5.92        3.08      9.15 o 
   8  -4   3       96.90      104.29     17.59 o 
   9  -4   3     1458.86     1349.94     58.72 o 
  10  -4   3     2921.41     2802.56     91.65 o 
  -9  -3   3     1424.11     1475.62     85.51 o 
  -8  -3   3      143.77      251.19     44.84 o 
  -7  -3   3      996.56      949.90     76.49 o 
  -6  -3   3      342.29      318.61     55.45 o 
  -5  -3   3        6.95       -0.40     14.96 o 
  -4  -3   3       65.41       53.56     12.95 o 
  -3  -3   3     1548.50     1610.90     44.56 o 
  -2  -3   3     3320.88     3415.77     63.08 o 
  -1  -3   3     5722.12     5722.11     83.09 o 
   0  -3   3    21169.54    21272.83    218.32 o 
   1  -3   3     4185.30     4260.81     63.10 o 
   2  -3   3    19952.75    20012.11    246.20 o 
   3  -3   3    12441.87    12449.28    139.81 o 
   4  -3   3     6875.10     6864.62     78.13 o 
   5  -3   3    23091.82    22841.59    211.08 o 
   6  -3   3     4219.81     4222.67     79.03 o 
   7  -3   3     9300.80     9180.85    155.03 o 
   8  -3   3     3447.92     3467.94    107.57 o 
   9  -3   3     1333.54     1353.80     58.66 o 
  10  -3   3     2505.14     2441.50    119.66 o 
 -10  -2   3     3395.21     3491.14    134.03 o 
  -9  -2   3     7983.32     8161.27    206.69 o 
  -8  -2   3     4394.05     4304.30    135.38 o 
  -7  -2   3     7112.36     7598.61    397.64 o 
  -6  -2   3     6610.52     6486.58    273.20 o 
  -5  -2   3     2149.34     2200.81     78.90 o 
  -4  -2   3    21036.78    21910.74    318.26 o 
  -3  -2   3     8691.46     9135.24    144.56 o 
  -2  -2   3     8379.27     8084.64    114.74 o 
  -1  -2   3     8342.62     8435.84    111.63 o 
   0  -2   3      716.40      740.03     21.39 o 
   1  -2   3     1223.18     1213.50     38.11 o 
   2  -2   3     2583.92     2626.46     40.90 o 
   3  -2   3       99.88      101.34     11.30 o 
   4  -2   3     2389.74     2429.98     44.30 o 
   5  -2   3     2746.30     2769.29     93.30 o 
   6  -2   3     3671.57     3611.20     85.97 o 
   7  -2   3     6183.45     6022.16    140.68 o 
   8  -2   3     2921.78     2982.47    100.39 o 
   9  -2   3     4355.98     4227.99    130.19 o 
  10  -2   3     3086.85     3233.40    163.13 o 
 -10  -1   3       60.50       46.51     21.80 o 
  -9  -1   3      846.21      907.99     74.43 o 
  -8  -1   3     1255.49     1300.75     68.36 o 
  -7  -1   3     2411.46     2380.28     72.92 o 
  -6  -1   3     9709.37    10146.34    274.84 o 
  -5  -1   3     7490.02     7331.90    174.76 o 
  -4  -1   3    20338.08    20724.24    294.81 o 
  -3  -1   3    26367.56    26109.09    345.23 o 
  -2  -1   3      381.53      480.70     17.67 o 
  -1  -1   3    12719.84    12706.94    144.42 o 
   0  -1   3    13648.67    13698.62    141.25 o 
   1  -1   3     6511.03     6360.41     95.47 o 
   2  -1   3    30773.20    28874.34    446.20 o 
   3  -1   3      790.18      725.42     21.91 o 
   4  -1   3     5554.11     5161.74     74.80 o 
   5  -1   3     2761.25     2706.80     83.99 o 
   6  -1   3       42.47       60.12     18.25 o 
   7  -1   3     1307.27     1278.81     60.74 o 
   8  -1   3      527.44      519.60     42.37 o 
   9  -1   3      226.80      208.74     30.31 o 
  10  -1   3       62.64       37.04     31.86 o 
 -11   0   3     3074.53     2990.31    158.94 o 
 -10   0   3     1549.10     1414.90    126.35 o 
  -9   0   3     3262.41     3388.99    121.59 o 
  -8   0   3     1340.20     1335.85     50.50 o 
  -7   0   3     1992.93     2075.28     61.91 o 
  -6   0   3     1324.32     1271.35     44.64 o 
  -5   0   3     1430.86     1319.95     49.77 o 
  -4   0   3       92.68      135.86     17.57 o 
  -3   0   3     3914.20     4021.09     67.90 o 
  -2   0   3     2224.88     2179.82     35.81 o 
  -1   0   3     4475.51     4465.55     52.65 o 
   0   0   3     4581.44     4586.41     49.33 o 
   1   0   3    11697.29    11744.67    170.48 o 
   2   0   3     8763.26     8603.06    111.41 o 
   3   0   3    10608.76    10298.18    109.34 o 
   4   0   3    10976.44    10835.16    137.24 o 
   5   0   3     6537.64     6310.87    204.29 o 
   6   0   3     8952.76     9029.36    178.06 o 
   7   0   3     6032.50     6404.08    135.75 o 
   8   0   3     5779.59     5607.74    151.75 o 
   9   0   3     2779.00     2797.95    223.97 o 
 -11   1   3     3084.39     2967.72    155.05 o 
 -10   1   3     1930.01     2093.14     91.09 o 
  -9   1   3     6760.34     6891.13    167.77 o 
  -8   1   3     6756.68     6583.64    208.27 o 
  -7   1   3     4431.69     4387.18     91.76 o 
  -6   1   3    16887.85    16768.98    199.26 o 
  -5   1   3    10534.23    10453.91    146.29 o 
  -4   1   3    17038.73    16897.04    216.04 o 
  -3   1   3    11059.70    11015.74    197.31 o 
  -2   1   3     2300.31     2238.45     34.33 o 
  -1   1   3    28377.29    27837.64    221.83 o 
   0   1   3      807.47      856.40     18.21 o 
   1   1   3     5088.86     5374.99     66.04 o 
   2   1   3     1576.42     1584.68     30.17 o 
   3   1   3     5583.25     5659.87     78.62 o 
   4   1   3      176.40      193.73     13.26 o 
   5   1   3     3564.52     3643.03     84.06 o 
   6   1   3      416.42      409.16     29.66 o 
   7   1   3     2061.24     2021.95     83.95 o 
   8   1   3     5206.75     5175.02    150.09 o 
   9   1   3     1566.04     1717.61    122.21 o 
 -11   2   3      108.23      136.16     36.33 o 
 -10   2   3      117.77      108.37     41.77 o 
  -9   2   3       99.13      121.28     26.31 o 
  -8   2   3      470.33      478.30     28.67 o 
  -7   2   3       51.74       46.93     10.63 o 
  -6   2   3     2869.25     2837.69     86.46 o 
  -5   2   3     6099.04     6040.24    105.13 o 
  -4   2   3     5911.89     5764.11    116.95 o 
  -3   2   3     9841.32     9978.41     92.86 o 
  -2   2   3    36399.05    37007.79    288.15 o 
  -1   2   3    21142.08    21358.28    193.37 o 
   0   2   3    12868.09    12551.40    117.58 o 
   1   2   3    17003.19    16963.72    215.32 o 
   2   2   3    13291.47    13388.97    132.33 o 
   3   2   3    14829.79    14615.09    148.38 o 
   4   2   3     4466.59     4638.90     94.96 o 
   5   2   3     6389.13     6470.21    107.42 o 
   6   2   3      828.01      945.48     43.38 o 
   7   2   3      209.36      204.62     36.94 o 
   8   2   3      477.20      537.91     68.87 o 
 -11   3   3     4093.23     3932.74    175.88 o 
 -10   3   3     3283.11     3147.16    168.20 o 
  -9   3   3     5108.16     5263.86    154.18 o 
  -8   3   3     4642.60     4509.50    124.02 o 
  -7   3   3     3394.59     3348.88     80.86 o 
  -6   3   3     2189.49     2128.04     58.30 o 
  -5   3   3      438.54      490.27     20.35 o 
  -4   3   3     4188.76     4185.70     67.99 o 
  -3   3   3      309.73      346.81     11.81 o 
  -2   3   3     1345.30     1487.70     23.91 o 
  -1   3   3      170.52      212.71     13.70 o 
   0   3   3     3768.24     3455.58     46.86 o 
   1   3   3      578.22      564.53     24.36 o 
   2   3   3     9574.52     9574.75    125.73 o 
   3   3   3     3321.29     3290.56     92.77 o 
   4   3   3     5438.44     5464.53    110.52 o 
   5   3   3     9219.64     9307.79    169.06 o 
   6   3   3      995.87     1065.10     63.78 o 
   7   3   3     7083.11     7128.12    251.35 o 
   8   3   3     3218.14     3225.97    173.30 o 
 -11   4   3     2749.25     2890.07    117.43 o 
 -10   4   3     1800.87     1826.98     85.23 o 
  -9   4   3     2723.90     2655.74    152.22 o 
  -8   4   3     4870.50     4913.43    128.21 o 
  -7   4   3     6838.04     6815.91    127.53 o 
  -6   4   3     9356.71     9062.99    169.80 o 
  -5   4   3    11618.74    11658.63    119.78 o 
  -4   4   3     9047.06     8985.13     81.36 o 
  -3   4   3     9776.39     9644.09    109.23 o 
  -2   4   3     5945.61     5800.23    101.36 o 
  -1   4   3     2609.41     2612.08     42.03 o 
   0   4   3    11835.85    11920.85    140.70 o 
   1   4   3      699.94      668.39     25.97 o 
   2   4   3     2202.31     2202.94     57.86 o 
   3   4   3     1166.56     1079.96     66.77 o 
   4   4   3      315.53      307.74     23.10 o 
   5   4   3      284.58      286.95     27.75 o 
   6   4   3     1077.61     1127.87     69.69 o 
   7   4   3      319.61      255.28     50.54 o 
 -11   5   3      809.14      749.64     70.35 o 
 -10   5   3       41.19       53.06     18.27 o 
  -9   5   3       78.23       78.96     16.55 o 
  -8   5   3      267.24      301.89     34.77 o 
  -7   5   3      265.94      227.09     15.12 o 
  -6   5   3      254.26      260.62     15.27 o 
  -5   5   3     3314.41     3167.20     59.62 o 
  -4   5   3     3388.53     3368.46     79.56 o 
  -3   5   3    12346.59    12528.11    187.34 o 
  -2   5   3     3824.18     3796.40     97.35 o 
  -1   5   3     9725.26    10030.34    123.02 o 
   0   5   3    11029.78    10851.57    151.41 o 
   1   5   3     5229.25     5352.17    100.10 o 
   2   5   3    12216.16    12412.78    230.16 o 
   3   5   3     3491.74     3570.81    105.63 o 
   4   5   3     5475.28     5569.44    130.16 o 
   5   5   3     1758.91     1879.53     75.16 o 
   6   5   3     1428.01     1436.89    110.32 o 
 -11   6   3     5428.53     5380.43    223.63 o 
 -10   6   3     4101.10     4066.16    183.75 o 
  -9   6   3     4744.07     4974.44    117.73 o 
  -8   6   3     4746.71     4884.78    108.89 o 
  -7   6   3     2549.41     2556.44     52.91 o 
  -6   6   3     6152.03     6250.67    105.12 o 
  -5   6   3     7706.89     7846.02    130.68 o 
  -4   6   3      149.54      162.71     30.37 o 
  -3   6   3     1099.34     1108.43     46.45 o 
  -2   6   3      164.69      152.32     10.62 o 
  -1   6   3        2.81       12.63     13.65 o 
   0   6   3       40.61       54.00      9.77 o 
   1   6   3     3236.93     3340.06     79.63 o 
   2   6   3     1285.16     1315.29     52.06 o 
   3   6   3     7871.08     8044.71    183.59 o 
   4   6   3     2691.10     2810.71    158.83 o 
   5   6   3     2109.88     2142.88     86.00 o 
 -10   7   3     1732.44     1780.44    122.90 o 
  -9   7   3     1260.79     1200.55    144.22 o 
  -8   7   3     5568.23     5858.37    222.42 o 
  -7   7   3     3698.29     3816.27    146.06 o 
  -6   7   3     9330.50     9442.05    160.64 o 
  -5   7   3    12343.41    11879.25    179.51 o 
  -4   7   3     4957.74     5008.44    127.14 o 
  -3   7   3     7305.18     7456.31    172.59 o 
  -2   7   3     5492.00     5478.86    145.20 o 
  -1   7   3     6153.31     6134.49    117.12 o 
   0   7   3     3370.01     3269.60     96.33 o 
   1   7   3     4095.89     4010.87    115.89 o 
   2   7   3     1019.34     1083.58     61.67 o 
   3   7   3      316.44      301.60     35.93 o 
   4   7   3      756.08      854.62     85.99 o 
 -10   8   3      574.55      641.18    115.28 o 
  -9   8   3      364.48      416.06     55.77 o 
  -8   8   3      150.28      137.69     25.57 o 
  -7   8   3       46.67       50.76     32.96 o 
  -6   8   3       55.55       82.25     22.60 o 
  -5   8   3      207.11      228.48     30.22 o 
  -4   8   3      879.21      977.69     61.49 o 
  -3   8   3     1371.04     1467.18    101.47 o 
  -2   8   3     6224.41     6283.72    167.77 o 
  -1   8   3     2222.55     2188.42     94.94 o 
   0   8   3     6347.38     6258.88    148.37 o 
   1   8   3     3913.18     3942.19    155.70 o 
   2   8   3     2105.40     2127.56     92.68 o 
   3   8   3     5853.29     5848.32    209.76 o 
  -9   9   3     2395.25     2392.96    137.13 o 
  -8   9   3     3974.57     3929.39    176.13 o 
  -7   9   3     2602.59     2650.42    174.88 o 
  -6   9   3     3409.53     3539.74    152.22 o 
  -5   9   3     2246.47     2301.21    101.48 o 
  -4   9   3     1346.73     1504.21     82.48 o 
  -3   9   3      892.69      961.31     65.76 o 
  -2   9   3      977.57      975.99     66.92 o 
  -1   9   3      244.94      243.22     40.33 o 
   0   9   3       39.28       83.38     30.75 o 
   1   9   3       79.48       91.92     31.24 o 
  -7  10   3     2808.47     3105.51    162.34 o 
  -6  10   3     2437.76     2500.11    112.82 o 
  -5  10   3     5645.58     6043.03    274.84 o 
  -4  10   3     3870.48     3826.18    142.97 o 
  -3  10   3     6278.02     6421.18    224.08 o 
  -2  10   3     3698.98     3759.48    144.19 o 
  -1  10   3     1727.62     1556.39    229.28 o 
   0 -12   4      870.26      809.24     87.68 o 
   1 -12   4     2471.32     2490.11    150.95 o 
   2 -12   4      372.80      412.57     96.08 o 
   3 -12   4       33.55       64.54     36.79 o 
   4 -12   4      982.95     1011.04     94.81 o 
   5 -12   4      365.68      413.68    157.17 o 
   6 -12   4        4.67      -22.21     30.48 o 
  -2 -11   4     2258.33     2362.21    147.41 o 
  -1 -11   4     2631.70     2457.00    266.93 o 
   0 -11   4     7524.61     7452.48    379.81 o 
   1 -11   4     7229.13     7453.15    419.61 o 
   2 -11   4     5319.93     5396.01    213.14 o 
   3 -11   4     6550.73     6645.67    238.24 o 
   4 -11   4     3126.59     3124.17    157.63 o 
   5 -11   4     4374.53     4680.48    307.32 o 
   6 -11   4     2922.45     2795.52    152.87 o 
   7 -11   4     3052.72     3023.06    124.77 o 
   8 -11   4     1701.88     1768.09    125.54 o 
  -4 -10   4     3291.99     3239.41    168.62 o 
  -3 -10   4      432.36      447.37     43.05 o 
  -2 -10   4      252.82      246.62     33.99 o 
  -1 -10   4      264.12      269.91     40.68 o 
   0 -10   4      532.36      608.60     50.38 o 
   1 -10   4      402.13      421.44     53.22 o 
   2 -10   4     2145.65     2123.72     88.03 o 
   3 -10   4     2297.86     2263.74     89.26 o 
   4 -10   4     3744.48     4147.41    172.91 o 
   5 -10   4     4643.02     4897.09    191.61 o 
   6 -10   4     2936.75     3087.23    152.15 o 
   7 -10   4     6127.36     6133.79    226.92 o 
   8 -10   4     2498.75     2490.62    105.93 o 
   9 -10   4     2826.54     2732.20    185.05 o 
  -5  -9   4     4257.01     4318.04    264.32 o 
  -4  -9   4     3108.34     2902.22    119.85 o 
  -3  -9   4     5085.47     4918.45    154.89 o 
  -2  -9   4     4393.71     4533.37    142.72 o 
  -1  -9   4     4665.83     4613.74    138.89 o 
   0  -9   4     5217.45     5433.09    147.33 o 
   1  -9   4     2668.66     2800.22     98.65 o 
   2  -9   4     7635.24     7856.88    184.44 o 
   3  -9   4      895.22      893.41     48.96 o 
   4  -9   4     2041.05     1925.76    107.91 o 
   5  -9   4     2514.98     2307.66     89.54 o 
   6  -9   4       52.64       35.35     15.44 o 
   7  -9   4       26.60       39.16     18.08 o 
   8  -9   4      329.81      343.70     39.89 o 
   9  -9   4      190.85      159.47     83.63 o 
  -6  -8   4      366.28      408.30     60.54 o 
  -5  -8   4       10.36        1.65     27.22 o 
  -4  -8   4       56.35       30.14     18.77 o 
  -3  -8   4     3623.89     3814.96    127.88 o 
  -2  -8   4     1040.32     1041.74     61.95 o 
  -1  -8   4     7555.59     7513.24    175.71 o 
   0  -8   4     3033.92     3098.70     85.11 o 
   1  -8   4     8588.73     8641.75    179.40 o 
   2  -8   4    12772.71    12811.66    288.96 o 
   3  -8   4     3576.90     3740.54    133.70 o 
   4  -8   4    11759.63    11328.11    178.54 o 
   5  -8   4     5445.78     5427.50    158.99 o 
   6  -8   4     4591.60     4629.24    129.74 o 
   7  -8   4     5010.06     4745.39    136.97 o 
   8  -8   4     2800.05     2702.33    104.47 o 
   9  -8   4     2315.38     2379.86    102.43 o 
  10  -8   4      592.63      499.75     50.10 o 
  -7  -7   4     2440.29     2275.28    234.62 o 
  -6  -7   4     5325.97     5118.16    200.37 o 
  -5  -7   4     2738.29     2650.59    133.32 o 
  -4  -7   4     2146.15     2081.52     90.79 o 
  -3  -7   4     4987.24     4767.84    135.78 o 
  -2  -7   4       72.95      101.91     21.04 o 
  -1  -7   4     4201.69     4029.60     98.25 o 
   0  -7   4       33.98       33.34     12.74 o 
   1  -7   4     1145.07     1201.36     52.66 o 
   2  -7   4       55.10       13.99     57.82 o 
   3  -7   4     6341.34     6576.19    124.37 o 
   4  -7   4      594.70      619.86     40.22 o 
   5  -7   4     5162.46     5227.28    130.63 o 
   6  -7   4     3610.72     3455.77    106.94 o 
   7  -7   4     3587.65     3543.21    100.15 o 
   8  -7   4     8693.08     8891.05    178.57 o 
   9  -7   4     1988.55     1932.42     79.58 o 
  10  -7   4     3737.39     3719.87    118.18 o 
  -8  -6   4      790.97      821.22     84.70 o 
  -7  -6   4     1384.58     1320.60    107.60 o 
  -6  -6   4     8587.21     8175.12    252.93 o 
  -5  -6   4     2821.63     2702.07    128.38 o 
  -4  -6   4     9995.82     9844.52    209.78 o 
  -3  -6   4     7510.44     7439.53    186.39 o 
  -2  -6   4     8546.38     8743.17    180.70 o 
  -1  -6   4    16345.59    15978.44    227.99 o 
   0  -6   4     4716.49     4559.06     85.81 o 
   1  -6   4    15930.34    15991.87    249.46 o 
   2  -6   4     4372.37     4463.79     74.43 o 
   3  -6   4     4704.25     4737.18     76.92 o 
   4  -6   4     3185.09     3158.50     82.97 o 
   5  -6   4       70.01       84.98     13.43 o 
   6  -6   4     1392.74     1418.43     57.06 o 
   7  -6   4      167.86      176.67     22.04 o 
   8  -6   4      290.09      301.98     33.43 o 
   9  -6   4      444.32      457.46     54.03 o 
  10  -6   4      223.84      225.88     40.64 o 
  -8  -5   4     1477.63     1481.23    108.17 o 
  -7  -5   4      202.23      170.05     38.02 o 
  -6  -5   4     2024.45     2004.01    112.76 o 
  -5  -5   4      397.56      279.06     41.60 o 
  -4  -5   4       35.83       42.41     17.42 o 
  -3  -5   4      467.48      473.02     27.51 o 
  -2  -5   4     5519.45     5711.06    131.12 o 
  -1  -5   4      141.16      168.08     19.65 o 
   0  -5   4    10914.45    10923.54    142.81 o 
   1  -5   4     3163.47     3296.10     64.17 o 
   2  -5   4    13214.96    13285.58    161.45 o 
   3  -5   4    25014.59    25250.15    157.81 o 
   4  -5   4     5898.71     5970.95     87.79 o 
   5  -5   4    13381.94    13839.58    199.08 o 
   6  -5   4     5533.48     5565.38    160.71 o 
   7  -5   4    13890.86    13453.71    171.54 o 
   8  -5   4     6593.26     6778.97    164.89 o 
   9  -5   4     1981.46     1842.56     84.46 o 
  10  -5   4     3838.74     3550.33    164.04 o 
  -9  -4   4     3482.11     3449.20    136.49 o 
  -8  -4   4     2046.76     2052.64    124.21 o 
  -7  -4   4     3360.69     3323.38    173.12 o 
  -6  -4   4     7101.61     6853.81    248.66 o 
  -5  -4   4     7139.29     7190.60    277.21 o 
  -4  -4   4    11866.68    11784.98    217.02 o 
  -3  -4   4     5463.48     5612.69    110.53 o 
  -2  -4   4     7717.61     7926.26    146.97 o 
  -1  -4   4      571.34      565.46     24.71 o 
   0  -4   4     1271.59     1348.54     34.06 o 
   1  -4   4     3020.30     3164.19     58.46 o 
   2  -4   4       14.13       17.69      6.41 o 
   3  -4   4      141.49      166.44     12.55 o 
   4  -4   4     2460.82     2460.19     54.27 o 
   5  -4   4     1666.18     1698.51     53.53 o 
   6  -4   4     4294.23     4215.16    166.71 o 
   7  -4   4     4521.62     4412.52    119.81 o 
   8  -4   4     3088.50     3179.16    105.37 o 
   9  -4   4     5365.73     5283.28    121.95 o 
  10  -4   4     3619.53     3510.75    166.31 o 
 -10  -3   4      133.00      131.48     40.95 o 
  -9  -3   4        4.13       12.67     21.14 o 
  -8  -3   4     1780.91     1810.57    112.88 o 
  -7  -3   4     1014.77      980.87     77.60 o 
  -6  -3   4      854.23      981.04     72.59 o 
  -5  -3   4     7548.09     7469.80    208.39 o 
  -4  -3   4     1376.82     1482.81     50.89 o 
  -3  -3   4    14208.46    14253.86    194.33 o 
  -2  -3   4     8759.57     8822.80    131.85 o 
  -1  -3   4    13577.65    13830.06    160.35 o 
   0  -3   4    35646.18    35393.50    345.54 o 
   1  -3   4     5948.78     6156.11     85.59 o 
   2  -3   4    22932.22    23196.83    237.52 o 
   3  -3   4     3586.64     3588.45     79.86 o 
   4  -3   4     4281.75     4251.24     72.66 o 
   5  -3   4     6818.35     6856.00    116.11 o 
   6  -3   4      288.19      320.91     20.27 o 
   7  -3   4     3569.02     3522.27     84.35 o 
   8  -3   4      175.86      181.28     21.15 o 
   9  -3   4       34.69       28.54     14.75 o 
  10  -3   4        5.78       18.47     36.73 o 
 -10  -2   4     1909.90     1962.21     97.97 o 
  -9  -2   4     2894.10     2972.44    115.71 o 
  -8  -2   4     3813.04     3941.33    127.34 o 
  -7  -2   4     2957.00     2866.65     98.84 o 
  -6  -2   4     2545.66     2557.13    189.20 o 
  -5  -2   4       94.72      131.68     24.26 o 
  -4  -2   4     6989.23     7502.28    179.68 o 
  -3  -2   4      302.28      338.96     21.06 o 
  -2  -2   4      189.23      191.33     13.61 o 
  -1  -2   4     3979.53     4097.77     58.13 o 
   0  -2   4      896.20      901.51     23.31 o 
   1  -2   4    22304.64    22903.26    254.05 o 
   2  -2   4    12016.32    12909.36    135.61 o 
   3  -2   4     8759.06     8620.72    116.25 o 
   4  -2   4     9535.64     9239.36    107.68 o 
   5  -2   4     7876.16     7656.10    160.08 o 
   6  -2   4    10830.33    10636.50    171.06 o 
   7  -2   4     3432.67     3395.61     93.66 o 
   8  -2   4     4640.79     4568.29    140.75 o 
   9  -2   4     2865.89     2973.26    287.56 o 
  10  -2   4     1885.94     1935.75    129.06 o 
 -10  -1   4     2285.79     2476.19    140.56 o 
  -9  -1   4     1646.99     1885.53     86.76 o 
  -8  -1   4     7931.56     8030.09    195.27 o 
  -7  -1   4     3293.86     3210.69    103.15 o 
  -6  -1   4    13676.29    13398.91    247.66 o 
  -5  -1   4     8575.85     8658.99    207.34 o 
  -4  -1   4     3990.41     3885.70    113.74 o 
  -3  -1   4    23360.35    23011.61    318.77 o 
  -2  -1   4     2583.02     2674.57     38.78 o 
  -1  -1   4    14379.12    14655.29    174.82 o 
   0  -1   4     4007.20     4097.67     60.07 o 
   1  -1   4      174.33      212.99     28.20 o 
   2  -1   4      819.94      725.26     33.48 o 
   3  -1   4        2.95        7.95      8.53 o 
   4  -1   4     1494.35     1546.47     28.10 o 
   5  -1   4      552.20      557.76     38.32 o 
   6  -1   4     2131.42     2079.84     96.70 o 
   7  -1   4     1143.84     1120.67     55.26 o 
   8  -1   4     4240.28     4250.30    123.31 o 
   9  -1   4     3817.46     3884.19    180.17 o 
 -11   0   4      799.65      753.85     82.89 o 
 -10   0   4       23.75        3.07     24.30 o 
  -9   0   4       23.70       65.83     18.34 o 
  -8   0   4       24.72       50.89     14.92 o 
  -7   0   4     1638.83     1565.48     83.23 o 
  -6   0   4       89.71       79.55      9.97 o 
  -5   0   4     2729.80     2758.82     72.55 o 
  -4   0   4    14275.92    14161.29    276.59 o 
  -3   0   4     6334.14     6291.36     84.12 o 
  -2   0   4    20792.81    20440.85    227.17 o 
  -1   0   4     8405.51     8274.19     84.40 o 
   0   0   4    28921.17    28441.12    266.91 o 
   1   0   4    26089.83    26121.93    267.47 o 
   2   0   4    11367.73    11809.71    161.32 o 
   3   0   4    24761.23    24425.06    461.68 o 
   4   0   4     3164.43     3279.99     85.29 o 
   5   0   4     5871.06     5738.96    109.95 o 
   6   0   4     3396.33     3316.44     89.59 o 
   7   0   4     1026.03      941.34     52.31 o 
   8   0   4     2065.44     2009.54    132.88 o 
   9   0   4       19.81        2.45     28.12 o 
 -11   1   4     4657.96     4601.18    198.00 o 
 -10   1   4     1879.98     2032.30    122.27 o 
  -9   1   4     3589.24     3721.88    113.30 o 
  -8   1   4     4541.03     4570.49     95.69 o 
  -7   1   4     1566.35     1591.95     43.55 o 
  -6   1   4    10222.22     9758.20    117.42 o 
  -5   1   4     2464.92     2477.14     76.81 o 
  -4   1   4     3875.14     4125.31     85.07 o 
  -3   1   4      333.69      355.33     20.45 o 
  -2   1   4      217.16      232.21      8.88 o 
  -1   1   4      342.41      349.43     13.57 o 
   0   1   4     3012.19     2913.92     41.35 o 
   1   1   4      217.22      204.28      9.13 o 
   2   1   4     6326.94     6380.15     82.16 o 
   3   1   4    10698.54    10664.58    182.04 o 
   4   1   4     7897.11     7853.99    171.51 o 
   5   1   4     8521.90     8479.83    202.54 o 
   6   1   4     5541.16     5870.14    141.02 o 
   7   1   4     5719.95     5622.58    146.54 o 
   8   1   4     4426.53     4724.27    201.76 o 
 -11   2   4      172.14      126.98     47.39 o 
 -10   2   4     1944.64     2132.26    122.24 o 
  -9   2   4     1667.41     1732.72     68.79 o 
  -8   2   4     5452.41     5278.77     89.51 o 
  -7   2   4    11037.92    10042.61    299.27 o 
  -6   2   4     3976.18     3953.37     81.91 o 
  -5   2   4    17096.85    17214.42    188.17 o 
  -4   2   4     4881.44     4735.49     83.28 o 
  -3   2   4    10368.73    10323.90     94.36 o 
  -2   2   4    14424.16    14431.22    122.34 o 
  -1   2   4     1091.09     1092.94     24.23 o 
   0   2   4    18889.24    18911.77    157.50 o 
   1   2   4      992.29      999.98     23.23 o 
   2   2   4     3109.57     3202.61     68.17 o 
   3   2   4      882.76      882.58     34.52 o 
   4   2   4     1639.95     1631.20     74.37 o 
   5   2   4     1957.39     2013.15     55.90 o 
   6   2   4      595.64      611.43     44.67 o 
   7   2   4      832.95      941.34     86.49 o 
   8   2   4      492.33      396.75     61.53 o 
 -11   3   4     1435.04     1528.86    109.40 o 
 -10   3   4      150.59      136.77     42.07 o 
  -9   3   4      968.89      999.05     57.36 o 
  -8   3   4        5.15       11.96      9.20 o 
  -7   3   4       43.49       40.47     15.89 o 
  -6   3   4     1577.98     1576.86     47.24 o 
  -5   3   4     4521.04     4483.27     68.19 o 
  -4   3   4      409.17      384.75     15.46 o 
  -3   3   4     7101.52     7091.46     74.26 o 
  -2   3   4     2568.06     2403.03     37.78 o 
  -1   3   4     8554.34     8699.37    100.99 o 
   0   3   4    11454.27    11571.09    126.00 o 
   1   3   4     8795.28     8899.04    130.97 o 
   2   3   4    11375.75    11074.18    141.51 o 
   3   3   4     2684.11     2662.23     61.72 o 
   4   3   4     5303.49     5401.52    108.07 o 
   5   3   4     7719.63     7889.48    180.28 o 
   6   3   4     6504.92     6667.31    314.71 o 
   7   3   4     1713.41     1765.75    121.87 o 
 -11   4   4     3122.96     3178.52    157.53 o 
 -10   4   4     4717.65     4864.26    186.77 o 
  -9   4   4     1458.87     1548.45     69.69 o 
  -8   4   4     7816.42     8185.84    228.06 o 
  -7   4   4     5252.55     5284.99    110.04 o 
  -6   4   4     2164.78     2149.70     47.92 o 
  -5   4   4     9001.56     8946.78    154.37 o 
  -4   4   4      555.99      561.18     17.06 o 
  -3   4   4     4330.78     4322.03     54.28 o 
  -2   4   4      141.59      174.68      9.90 o 
  -1   4   4      165.03      185.39     11.39 o 
   0   4   4      272.35      305.22     15.89 o 
   1   4   4     7220.42     7096.46    135.96 o 
   2   4   4      147.85      159.44     13.60 o 
   3   4   4     3421.15     3421.64    140.63 o 
   4   4   4     4009.22     4104.29    104.88 o 
   5   4   4     2658.46     2718.00     87.04 o 
   6   4   4     6577.24     6790.61    384.38 o 
 -11   5   4      380.06      351.88     53.12 o 
 -10   5   4     1051.57     1016.87     81.48 o 
  -9   5   4     1147.89     1081.91     92.88 o 
  -8   5   4     3471.13     3573.03    106.85 o 
  -7   5   4     1406.86     1354.77     65.49 o 
  -6   5   4     5700.70     5550.23    102.79 o 
  -5   5   4     8244.76     8254.07    116.73 o 
  -4   5   4    10242.70    10192.39    129.75 o 
  -3   5   4     9405.91     9286.67    149.54 o 
  -2   5   4     6850.61     6965.36     94.77 o 
  -1   5   4    12755.17    12874.37    145.70 o 
   0   5   4     6200.99     6237.69    108.54 o 
   1   5   4     7096.67     7045.29    136.09 o 
   2   5   4     2368.48     2290.53     67.27 o 
   3   5   4     1490.95     1515.60     75.01 o 
   4   5   4      238.42      241.90     30.97 o 
   5   5   4       28.25       43.38     21.29 o 
   6   5   4      335.58      391.39     77.59 o 
 -10   6   4     2220.11     2119.89    135.15 o 
  -9   6   4      550.49      546.05     67.08 o 
  -8   6   4     2467.96     2585.66     77.90 o 
  -7   6   4      453.41      441.86     27.45 o 
  -6   6   4       17.63       16.90     10.53 o 
  -5   6   4     2194.67     2255.97     86.59 o 
  -4   6   4     3246.37     3176.78     81.20 o 
  -3   6   4      261.27      289.53     24.32 o 
  -2   6   4     6032.04     5902.16    140.04 o 
  -1   6   4     1545.60     1525.75     56.42 o 
   0   6   4     6597.36     6514.72    129.08 o 
   1   6   4     8484.68     8267.87    173.20 o 
   2   6   4     4287.64     4351.92    123.35 o 
   3   6   4    11433.50    11135.53    243.12 o 
   4   6   4     3198.10     3102.07    122.85 o 
   5   6   4     3293.55     3327.66    203.72 o 
 -10   7   4     2866.52     2767.39    157.78 o 
  -9   7   4     2987.55     3194.61    245.33 o 
  -8   7   4     2647.84     2796.94    270.07 o 
  -7   7   4     4700.36     4999.30    207.05 o 
  -6   7   4     3231.63     3459.56    111.19 o 
  -5   7   4     2190.15     2195.38     70.65 o 
  -4   7   4     4336.34     4526.47    135.26 o 
  -3   7   4     1565.47     1581.12     74.85 o 
  -2   7   4     2831.48     2572.00    165.16 o 
  -1   7   4       45.83       86.79     15.03 o 
   0   7   4       41.54       27.17     10.83 o 
   1   7   4       32.35       52.38     15.65 o 
   2   7   4      401.94      391.12     38.09 o 
   3   7   4       39.81       48.59     21.37 o 
  -9   8   4      421.50      456.79     61.44 o 
  -8   8   4      896.79      990.36     84.61 o 
  -7   8   4     3306.83     3464.47    119.24 o 
  -6   8   4     2055.88     2202.58     97.89 o 
  -5   8   4     5248.18     5495.28    155.41 o 
  -4   8   4     1958.85     2061.73    140.13 o 
  -3   8   4     4218.69     4396.99    138.38 o 
  -2   8   4     7535.79     7557.41    236.45 o 
  -1   8   4     4023.57     4108.12    166.37 o 
   0   8   4     7566.20     7873.62    243.87 o 
   1   8   4     2388.22     2403.58    127.85 o 
   2   8   4     1744.19     1786.01    172.40 o 
  -8   9   4      725.02      685.39     85.53 o 
  -7   9   4     1044.26     1077.92     93.23 o 
  -6   9   4        8.76       17.38     17.29 o 
  -5   9   4      307.56      314.69     39.39 o 
  -4   9   4      294.99      261.69     37.39 o 
  -3   9   4      981.05      933.93     66.43 o 
  -2   9   4      245.55      259.69     45.44 o 
  -1   9   4     2751.12     2712.81    143.35 o 
   0   9   4     1102.50     1139.09     93.35 o 
  -6  10   4     3805.53     4394.39    199.90 o 
  -5  10   4     5276.03     5385.77    173.34 o 
  -4  10   4     1574.51     1675.36    109.21 o 
  -3  10   4     1696.17     1581.89     92.69 o 
  -2  10   4      840.57      783.09     81.88 o 
   0 -12   5        2.39      -26.18     31.41 o 
   1 -12   5       11.08       31.17     34.16 o 
   2 -12   5      730.75      766.20     83.58 o 
   3 -12   5      799.14      799.35    113.58 o 
   4 -12   5      853.72      999.55    128.28 o 
   5 -12   5     2028.06     2054.61    174.69 o 
   6 -12   5     1734.60     1786.33    127.82 o 
  -2 -11   5     2911.82     3059.98    195.81 o 
  -1 -11   5     3594.41     3700.57    179.97 o 
   0 -11   5     7921.44     8190.37    274.61 o 
   1 -11   5     3499.10     3631.44    129.35 o 
   2 -11   5     4724.48     4896.72    149.59 o 
   3 -11   5     2240.17     2312.12     97.51 o 
   4 -11   5      904.00      903.74     59.70 o 
   5 -11   5      694.04      764.42    113.98 o 
   6 -11   5      142.05      243.49     48.03 o 
   7 -11   5      196.38      217.76     46.80 o 
  -4 -10   5      404.52      427.64     48.01 o 
  -3 -10   5      214.61      302.71     56.93 o 
  -2 -10   5      153.87      189.47     32.71 o 
  -1 -10   5     2553.06     2521.69    106.66 o 
   0 -10   5     2406.75     2377.67    100.09 o 
   1 -10   5     2774.80     2617.52    118.15 o 
   2 -10   5     3777.88     3828.61    123.33 o 
   3 -10   5     3680.41     4013.33    125.38 o 
   4 -10   5     4453.46     4922.13    190.68 o 
   5 -10   5     6629.16     6891.30    177.84 o 
   6 -10   5     5006.57     4907.53    147.79 o 
   7 -10   5     3353.79     3197.77    123.37 o 
   8 -10   5     4085.42     4184.98    367.30 o 
  -5  -9   5     3755.33     3351.56    292.73 o 
  -4  -9   5     1335.92     1291.52     79.78 o 
  -3  -9   5     9374.25     9250.24    221.41 o 
  -2  -9   5     1260.68     1354.78     75.86 o 
  -1  -9   5     1411.41     1492.20     76.93 o 
   0  -9   5      540.81      552.57     45.55 o 
   1  -9   5      100.57      127.25     23.63 o 
   2  -9   5      365.39      331.21     27.15 o 
   3  -9   5      550.92      556.66     40.71 o 
   4  -9   5      219.94      256.73     33.28 o 
   5  -9   5     1447.30     1457.95     72.00 o 
   6  -9   5     3697.44     3653.08    120.22 o 
   7  -9   5     2184.67     2072.45     91.48 o 
   8  -9   5     3067.02     3011.53    150.59 o 
   9  -9   5     3952.46     3994.69    249.22 o 
  -6  -8   5     2939.82     2846.69    152.52 o 
  -5  -8   5     2011.60     1775.44     92.57 o 
  -4  -8   5     5490.45     5367.16    159.59 o 
  -3  -8   5     5767.07     5727.72    158.98 o 
  -2  -8   5     7438.42     7133.05    177.70 o 
  -1  -8   5     7736.35     7767.05    220.52 o 
   0  -8   5     8303.05     8235.99    181.53 o 
   1  -8   5    11047.33    10909.16    179.08 o 
   2  -8   5     5575.60     5816.30    183.90 o 
   3  -8   5     4894.69     4986.49    144.47 o 
   4  -8   5     2382.75     2474.90     73.25 o 
   5  -8   5     3086.26     3138.18    103.70 o 
   6  -8   5      189.98      222.15     31.85 o 
   7  -8   5      124.27      215.67     59.32 o 
   8  -8   5      346.81      350.93     38.81 o 
   9  -8   5      202.03      174.84     58.41 o 
  -7  -7   5      177.49      195.26     45.32 o 
  -6  -7   5     2347.69     2346.83    132.53 o 
  -5  -7   5       18.64        5.32     19.48 o 
  -4  -7   5       37.01       64.71     21.56 o 
  -3  -7   5        2.39       16.83     21.33 o 
  -2  -7   5     3988.96     4053.96    121.30 o 
  -1  -7   5      156.85      239.01     29.29 o 
   0  -7   5     6598.86     6532.95    127.05 o 
   1  -7   5     8403.17     8463.74    220.01 o 
   2  -7   5     5099.09     5261.08    128.95 o 
   3  -7   5    11496.13    11416.32    211.58 o 
   4  -7   5     5691.90     5740.22    115.40 o 
   5  -7   5     7920.77     7761.46    170.05 o 
   6  -7   5     7210.65     7520.63    152.11 o 
   7  -7   5     5497.73     5282.18    128.19 o 
   8  -7   5     5045.79     4816.03    126.55 o 
   9  -7   5     2071.25     2123.42     85.15 o 
  -8  -6   5     3888.97     3592.18    177.41 o 
  -7  -6   5     5948.77     6033.46    224.29 o 
  -6  -6   5     3984.61     3929.48    168.16 o 
  -5  -6   5     6632.69     6294.61    166.48 o 
  -4  -6   5     6582.10     6625.74    164.29 o 
  -3  -6   5     1652.85     1664.47     72.91 o 
  -2  -6   5     6280.66     6190.36    146.44 o 
  -1  -6   5     7387.04     7712.93    124.92 o 
   0  -6   5     8946.17     9500.54    139.99 o 
   1  -6   5     1271.49     1337.11     44.38 o 
   2  -6   5      531.41      556.67     30.95 o 
   3  -6   5        0.66        3.68      8.54 o 
   4  -6   5      953.17      974.79     34.58 o 
   5  -6   5     1372.36     1313.06     53.49 o 
   6  -6   5      865.19      828.28     37.85 o 
   7  -6   5     3106.28     3069.32    102.43 o 
   8  -6   5     3105.28     3171.62    109.48 o 
   9  -6   5     3734.03     3655.04    124.38 o 
  10  -6   5     1948.95     2046.58    125.47 o 
  -8  -5   5      182.89      205.69     47.33 o 
  -7  -5   5      510.41      482.22     61.27 o 
  -6  -5   5       57.04       47.50     25.46 o 
  -5  -5   5     6365.14     6080.09    156.72 o 
  -4  -5   5     1604.21     1689.09     72.99 o 
  -3  -5   5     9509.37     9699.01    163.14 o 
  -2  -5   5    12793.22    12605.07    191.34 o 
  -1  -5   5     8022.89     8154.21    138.88 o 
   0  -5   5    18285.91    18513.29    281.73 o 
   1  -5   5     4731.89     4543.81     80.34 o 
   2  -5   5    15648.34    15896.06    212.01 o 
   3  -5   5    12752.46    13072.19    154.40 o 
   4  -5   5     5641.20     5620.50     87.00 o 
   5  -5   5    13621.90    13794.02    177.14 o 
   6  -5   5     3392.22     3429.92    101.22 o 
   7  -5   5      224.76      214.32     26.43 o 
   8  -5   5      891.24      936.66     66.61 o 
   9  -5   5        9.10       22.07     23.57 o 
  10  -5   5       18.47       -5.26     26.71 o 
  -9  -4   5     2077.44     2126.16    134.26 o 
  -8  -4   5     2490.54     2345.67    133.50 o 
  -7  -4   5     1921.33     1925.80    113.64 o 
  -6  -4   5      515.86      594.48     59.81 o 
  -5  -4   5     3417.94     3390.18    124.00 o 
  -4  -4   5      481.19      424.63     42.16 o 
  -3  -4   5     1684.22     1836.60     63.76 o 
  -2  -4   5        1.23        8.70      6.72 o 
  -1  -4   5     4227.82     3778.92    468.45 o 
   0  -4   5      457.35      229.25     97.15 o 
   1  -4   5     6772.98     6635.46    107.93 o 
   2  -4   5     3090.20     3170.78     57.87 o 
   3  -4   5     6394.35     6335.87     91.60 o 
   4  -4   5     8085.38     8156.17    182.09 o 
   5  -4   5     4568.94     4700.10     92.76 o 
   6  -4   5     7733.63     7807.79    136.34 o 
   7  -4   5     3606.70     3468.79     89.06 o 
   8  -4   5     4501.00     4572.19    128.45 o 
   9  -4   5     4184.21     4205.77    178.98 o 
  10  -4   5     2618.41     2472.03    143.01 o 
 -10  -3   5     1934.86     1932.09    228.12 o 
  -9  -3   5     1297.09     1374.69     80.07 o 
  -8  -3   5     6328.51     6352.58    223.00 o 
  -7  -3   5     5336.06     5090.50    187.41 o 
  -6  -3   5    16148.43    16438.00    368.08 o 
  -5  -3   5    14805.42    14744.84    316.46 o 
  -4  -3   5     3302.57     3193.38     76.65 o 
  -3  -3   5    16928.17    16957.80    222.18 o 
  -2  -3   5     6168.69     6159.83     94.67 o 
  -1  -3   5     8173.60     8181.42    111.27 o 
   0  -3   5    13958.86    14675.13    155.50 o 
   1  -3   5     2405.72     2433.67     49.80 o 
   2  -3   5     2543.10     2485.22     54.03 o 
   3  -3   5      486.03      470.77     20.85 o 
   4  -3   5      223.61      265.78     17.41 o 
   5  -3   5       95.89       90.37     10.20 o 
   6  -3   5     1388.59     1322.06     73.42 o 
   7  -3   5      838.08      843.64     46.82 o 
   8  -3   5      578.55      555.65     62.57 o 
   9  -3   5     2698.19     2954.83    152.18 o 
 -10  -2   5      639.27      675.74     77.42 o 
  -9  -2   5       27.32       47.37     19.45 o 
  -8  -2   5     1171.85     1198.04     90.14 o 
  -7  -2   5      564.99      563.56     59.26 o 
  -6  -2   5     3424.22     3312.59    128.55 o 
  -5  -2   5     2558.99     2595.84     81.45 o 
  -4  -2   5     5146.45     5003.66    119.20 o 
  -3  -2   5     2261.72     2316.21     63.29 o 
  -2  -2   5    16052.77    15847.99    165.37 o 
  -1  -2   5    11729.04    11680.57    140.49 o 
   0  -2   5    20086.51    20977.38    221.16 o 
   1  -2   5    18045.90    17965.35    191.53 o 
   2  -2   5     2831.37     2567.92     52.92 o 
   3  -2   5    13737.32    13369.95    258.37 o 
   4  -2   5     8541.10     8041.09    102.78 o 
   5  -2   5     5715.79     5540.43    111.07 o 
   6  -2   5     6938.09     6946.80    138.46 o 
   7  -2   5     3505.01     3280.60     74.57 o 
   8  -2   5     1153.61     1092.18    150.67 o 
   9  -2   5      106.65      155.27     39.85 o 
 -10  -1   5     2920.05     2967.48    156.65 o 
  -9  -1   5     3268.77     3590.14    181.82 o 
  -8  -1   5     5729.82     5995.54    152.44 o 
  -7  -1   5     4978.28     4967.04    162.57 o 
  -6  -1   5     6648.38     6604.78    142.37 o 
  -5  -1   5     3883.21     4067.93     87.29 o 
  -4  -1   5     5368.89     5247.03     96.49 o 
  -3  -1   5     3413.07     3399.75     50.76 o 
  -2  -1   5     3009.80     3169.16     58.15 o 
  -1  -1   5      727.45      813.02     23.69 o 
   0  -1   5      521.10      499.75     17.73 o 
   1  -1   5     2824.63     2667.33     52.42 o 
   2  -1   5     3622.25     3611.09     97.51 o 
   3  -1   5     3475.26     3501.47     89.13 o 
   4  -1   5     6170.75     5904.55    167.79 o 
   5  -1   5     3802.21     3721.33    155.83 o 
   6  -1   5     8190.28     7645.38    236.31 o 
   7  -1   5     7531.76     7519.72    237.68 o 
   8  -1   5     5816.88     5909.37    220.42 o 
   9  -1   5     4028.82     4298.27    195.91 o 
 -11   0   5      116.98      166.31     41.63 o 
 -10   0   5     1714.79     1722.38    116.39 o 
  -9   0   5     1707.07     1762.95     86.24 o 
  -8   0   5     1682.40     1744.87     58.02 o 
  -7   0   5     9603.66     9507.26    135.36 o 
  -6   0   5     2150.44     2127.05     48.47 o 
  -5   0   5    14434.55    14232.68    234.90 o 
  -4   0   5    12204.72    11750.81    331.04 o 
  -3   0   5     9170.35     8965.70    120.10 o 
  -2   0   5    24561.93    23999.26    192.31 o 
  -1   0   5     6667.66     6514.11     87.86 o 
   0   0   5    19098.93    19467.35    185.79 o 
   1   0   5     7375.65     7427.52     96.82 o 
   2   0   5     3898.40     4058.59     88.39 o 
   3   0   5     6477.50     6358.87    127.46 o 
   4   0   5      363.06      316.84     29.75 o 
   5   0   5       26.79       16.58     18.46 o 
   6   0   5        1.29        6.82      8.26 o 
   7   0   5      284.16      309.56     48.57 o 
   8   0   5      203.50      219.29     49.44 o 
 -11   1   5      987.65     1118.96     97.55 o 
 -10   1   5     1683.26     1685.98    113.24 o 
  -9   1   5     1812.29     1804.66    110.52 o 
  -8   1   5       29.44       44.08      8.15 o 
  -7   1   5       66.41       65.44      8.05 o 
  -6   1   5       13.56       36.55     12.54 o 
  -5   1   5      145.37      156.78     18.96 o 
  -4   1   5     3952.97     4107.90     72.49 o 
  -3   1   5     8043.77     8101.56    122.92 o 
  -2   1   5     2520.21     2450.60     36.42 o 
  -1   1   5    16296.09    16695.90    164.94 o 
   0   1   5     5436.13     5392.77     70.32 o 
   1   1   5     8483.27     8135.82    117.65 o 
   2   1   5    13055.73    12866.60    165.75 o 
   3   1   5     9727.01     9682.70    127.30 o 
   4   1   5     9451.74     9460.94    166.42 o 
   5   1   5     4577.92     4566.67    107.76 o 
   6   1   5     5168.80     5298.17    205.55 o 
   7   1   5     1557.27     1521.75    174.98 o 
   8   1   5     1950.24     1987.94    359.18 o 
 -11   2   5      778.72      654.72     74.65 o 
 -10   2   5     8426.81     8359.01    264.61 o 
  -9   2   5     4264.91     4337.61    172.73 o 
  -8   2   5     6208.57     6053.90    154.19 o 
  -7   2   5     7656.62     7257.30    101.63 o 
  -6   2   5     2841.84     2745.06     77.84 o 
  -5   2   5     9347.55     8766.44    208.62 o 
  -4   2   5      159.78      189.23     15.68 o 
  -3   2   5     3606.17     3634.39     61.25 o 
  -2   2   5     5094.61     5330.04     61.08 o 
  -1   2   5       99.41      111.25      9.14 o 
   0   2   5      819.48      853.78     23.44 o 
   1   2   5      842.10      831.06     24.54 o 
   2   2   5     2094.29     2062.44     40.70 o 
   3   2   5      403.00      380.36     27.54 o 
   4   2   5      349.23      355.60     29.84 o 
   5   2   5     2367.10     2516.65     83.70 o 
   6   2   5     3620.84     3792.12    392.71 o 
   7   2   5     3567.38     3504.74    172.51 o 
 -11   3   5      327.50      349.51     54.50 o 
 -10   3   5      239.69      302.71     48.73 o 
  -9   3   5     1085.67     1054.92     82.50 o 
  -8   3   5     1204.47     1229.01     50.29 o 
  -7   3   5     3361.93     3034.23     58.01 o 
  -6   3   5    11705.12    11709.23    361.02 o 
  -5   3   5     5040.04     4955.72    111.17 o 
  -4   3   5    14125.11    13996.90    200.89 o 
  -3   3   5    10866.40    10774.23    105.01 o 
  -2   3   5    13138.70    13197.69    121.61 o 
  -1   3   5    16106.73    15849.59    145.60 o 
   0   3   5     6476.99     6469.41     84.13 o 
   1   3   5    12789.56    12491.67    218.62 o 
   2   3   5     1571.47     1555.98     39.24 o 
   3   3   5     3338.48     3412.40     85.13 o 
   4   3   5     4543.50     4714.50    107.61 o 
   5   3   5      326.06      420.99     76.67 o 
   6   3   5      223.09      259.07     48.13 o 
   7   3   5      117.90      181.25     83.49 o 
 -11   4   5     1732.86     1692.74    115.34 o 
 -10   4   5     3007.06     3077.27    147.40 o 
  -9   4   5      303.91      317.09     46.44 o 
  -8   4   5     2905.66     2899.98     79.59 o 
  -7   4   5      155.83      158.13     13.81 o 
  -6   4   5       11.67       26.19      7.73 o 
  -5   4   5      510.97      513.42     21.37 o 
  -4   4   5      562.50      556.99     18.28 o 
  -3   4   5      144.59      151.17     12.81 o 
  -2   4   5     2901.24     2848.82     57.68 o 
  -1   4   5     3604.98     3628.58     56.80 o 
   0   4   5     7517.57     7462.01     99.61 o 
   1   4   5    11165.54    10831.01    155.03 o 
   2   4   5     5550.52     5475.44     88.07 o 
   3   4   5     5108.02     5288.65    117.71 o 
   4   4   5     5579.21     5758.29    129.07 o 
   5   4   5     4427.00     4695.30    215.89 o 
   6   4   5     4175.47     4443.06    354.40 o 
 -11   5   5     1594.94     1556.80    108.65 o 
 -10   5   5     1896.00     1989.94    191.62 o 
  -9   5   5     4774.40     4604.21    170.15 o 
  -8   5   5     5252.05     5254.89    238.92 o 
  -7   5   5    13271.73    13869.78    336.51 o 
  -6   5   5     5302.74     5257.92    111.18 o 
  -5   5   5     4727.05     4701.06     65.13 o 
  -4   5   5    10749.74    10456.56    168.30 o 
  -3   5   5      752.70      744.36     39.90 o 
  -2   5   5     5829.54     5602.04     79.73 o 
  -1   5   5     2504.31     2396.04     62.97 o 
   0   5   5      326.22      340.21     19.78 o 
   1   5   5     1137.68     1176.10     42.75 o 
   2   5   5       95.25       86.30     17.52 o 
   3   5   5      102.19      104.00     18.85 o 
   4   5   5     1881.64     1989.76    136.46 o 
   5   5   5     1904.77     1885.67    124.15 o 
 -10   6   5      121.45      168.38     88.88 o 
  -9   6   5      530.75      535.40     49.99 o 
  -8   6   5     1047.02      921.97     77.48 o 
  -7   6   5     3649.58     3754.22     80.62 o 
  -6   6   5      936.12      974.77     30.30 o 
  -5   6   5     3930.17     4033.58     91.55 o 
  -4   6   5     6529.51     6479.44    136.77 o 
  -3   6   5     5993.08     5988.58    145.09 o 
  -2   6   5     9313.36     9093.61    166.69 o 
  -1   6   5     6086.37     5831.58    171.41 o 
   0   6   5     2520.74     2819.94     88.76 o 
   1   6   5     3360.45     3291.16     92.04 o 
   2   6   5     5483.39     5272.25    126.52 o 
   3   6   5     3319.22     3477.77    127.36 o 
   4   6   5     1780.55     1648.02    127.39 o 
 -10   7   5     2684.47     2855.26    165.02 o 
  -9   7   5     1801.34     1819.92    189.77 o 
  -8   7   5      803.28      813.09     77.07 o 
  -7   7   5     2752.79     2620.28    138.94 o 
  -6   7   5       27.09       36.04     16.35 o 
  -5   7   5      294.97      284.22     32.68 o 
  -4   7   5      109.65      114.74     22.32 o 
  -3   7   5       51.75       53.36     23.69 o 
  -2   7   5       60.46       49.17     22.47 o 
  -1   7   5     2862.63     2860.85    130.69 o 
   0   7   5     1010.39     1089.58     56.30 o 
   1   7   5     2710.97     2793.99     88.88 o 
   2   7   5     3945.48     3869.63    134.11 o 
   3   7   5     2107.98     2151.90    104.14 o 
  -9   8   5     2269.96     2387.48    223.16 o 
  -8   8   5     4573.16     4813.35    229.37 o 
  -7   8   5     5227.40     5077.92    204.59 o 
  -6   8   5     4709.28     4965.87    198.57 o 
  -5   8   5     3321.56     3529.46    122.05 o 
  -4   8   5     3790.68     3848.15    129.49 o 
  -3   8   5     4300.50     4147.66    293.33 o 
  -2   8   5     2540.54     2645.32    134.84 o 
  -1   8   5     2963.90     2879.62    140.37 o 
   0   8   5      635.08      640.36     66.91 o 
   1   8   5      419.95      506.13    115.22 o 
  -7   9   5      311.57      307.29     54.33 o 
  -6   9   5     2278.30     2324.70    139.44 o 
  -5   9   5     1607.93     1774.84    119.79 o 
  -4   9   5     4351.35     4416.99    192.09 o 
  -3   9   5     2304.68     2294.03    134.88 o 
  -2   9   5     4458.42     4491.17    191.19 o 
  -1   9   5     5047.98     5079.00    204.72 o 
   0 -12   6     1429.54     1298.81    150.04 o 
   1 -12   6     2898.70     2903.76    163.98 o 
   2 -12   6     2329.57     2151.40    198.11 o 
   3 -12   6     6126.12     6437.70    507.24 o 
   4 -12   6     2970.83     2851.06    160.51 o 
   5 -12   6     4034.71     4156.69    196.86 o 
   6 -12   6     3858.83     3965.07    193.74 o 
  -2 -11   6     1101.88     1199.33     79.94 o 
  -1 -11   6      870.56      896.54     85.94 o 
   0 -11   6     1191.60     1265.61     78.56 o 
   1 -11   6      112.56      128.75     33.46 o 
   2 -11   6       80.28       68.32     19.00 o 
   3 -11   6      165.94      162.91     27.89 o 
   4 -11   6      943.84     1078.27    139.68 o 
   5 -11   6      453.30      480.38     62.60 o 
   6 -11   6      490.91      547.29    101.75 o 
   7 -11   6     2262.64     2261.37    140.08 o 
  -4 -10   6     1851.80     1934.29    101.64 o 
  -3 -10   6     2858.82     2777.42    118.27 o 
  -2 -10   6     6138.17     6188.70    180.66 o 
  -1 -10   6     5871.33     6138.09    175.55 o 
   0 -10   6     6662.92     6748.12    259.11 o 
   1 -10   6     2952.35     3101.17    114.54 o 
   2 -10   6     4385.54     4273.53    153.56 o 
   3 -10   6     6921.04     6816.61    229.29 o 
   4 -10   6     1807.49     1752.79    110.77 o 
   5 -10   6     4020.52     4156.32    135.97 o 
   6 -10   6     1716.26     1781.00     88.13 o 
   7 -10   6     1251.61     1308.91     76.48 o 
   8 -10   6       70.69       39.92     29.90 o 
  -5  -9   6      377.82      385.05     47.13 o 
  -4  -9   6       16.07       18.00     21.02 o 
  -3  -9   6      481.30      471.51     47.04 o 
  -2  -9   6      141.51      160.41     29.44 o 
  -1  -9   6     1676.51     1594.22     80.23 o 
   0  -9   6     1131.96     1174.58     70.35 o 
   1  -9   6     3816.12     3818.94    171.89 o 
   2  -9   6     5008.97     5363.73    188.28 o 
   3  -9   6     3987.49     3915.44    158.03 o 
   4  -9   6     8267.53     8142.40    190.79 o 
   5  -9   6     4400.70     4256.61    131.89 o 
   6  -9   6     7588.38     7544.72    187.14 o 
   7  -9   6     3850.06     3818.36    130.30 o 
   8  -9   6     1611.47     1556.03     83.48 o 
  -6  -8   6     2959.16     2845.59    213.23 o 
  -5  -8   6     4084.11     4039.99    141.71 o 
  -4  -8   6     5635.35     5594.82    163.91 o 
  -3  -8   6     5467.52     5238.11    151.84 o 
  -2  -8   6     7217.96     7189.67    179.05 o 
  -1  -8   6     2480.64     2542.92     96.47 o 
   0  -8   6     4196.23     4152.25    122.11 o 
   1  -8   6     1059.22     1036.20     57.07 o 
   2  -8   6      483.34      511.47     52.31 o 
   3  -8   6      735.08      703.03     47.37 o 
   4  -8   6       61.58       67.00     19.16 o 
   5  -8   6      456.76      417.03     38.47 o 
   6  -8   6     2322.94     2330.65     93.53 o 
   7  -8   6     1025.09      959.40     61.56 o 
   8  -8   6     2265.52     2308.48     88.32 o 
   9  -8   6     1824.33     1725.61     95.82 o 
  -7  -7   6      666.75      779.92     81.50 o 
  -6  -7   6      206.87      172.15     57.21 o 
  -5  -7   6     1965.19     2066.97    109.28 o 
  -4  -7   6     3627.91     3658.20    123.04 o 
  -3  -7   6     1920.87     1766.61     79.77 o 
  -2  -7   6     2964.37     2995.58    103.24 o 
  -1  -7   6     5433.97     5280.78    136.80 o 
   0  -7   6     8448.98     8406.09    177.54 o 
   1  -7   6    14714.72    14460.86    250.99 o 
   2  -7   6     5702.62     5596.49    115.66 o 
   3  -7   6     6037.64     5882.79    142.02 o 
   4  -7   6     7214.87     7209.62    162.39 o 
   5  -7   6     3554.76     3596.85     98.00 o 
   6  -7   6     5883.03     5839.08    133.27 o 
   7  -7   6     1408.43     1450.93     64.79 o 
   8  -7   6     2049.20     2033.42     80.70 o 
   9  -7   6      289.71      255.21     50.90 o 
  -8  -6   6     1477.34     1534.91    211.03 o 
  -7  -6   6     3767.55     3683.67    172.58 o 
  -6  -6   6     1338.91     1278.46     94.94 o 
  -5  -6   6     5006.59     5029.24    146.26 o 
  -4  -6   6      377.74      354.16     36.15 o 
  -3  -6   6      201.94      205.93     27.64 o 
  -2  -6   6     1401.88     1365.15     62.90 o 
  -1  -6   6      364.46      368.43     31.84 o 
   0  -6   6       71.92       84.43     21.28 o 
   1  -6   6     1328.15     1429.86     46.17 o 
   2  -6   6     2393.60     2378.60     62.31 o 
   3  -6   6     1183.35     1185.69     47.12 o 
   4  -6   6     5619.08     5556.92    108.84 o 
   5  -6   6     9807.08     9834.25    173.26 o 
   6  -6   6     5227.08     5434.44    138.37 o 
   7  -6   6     8194.31     8294.41    217.65 o 
   8  -6   6     5565.35     5594.37    151.90 o 
   9  -6   6     3254.84     3008.71    151.77 o 
  -8  -5   6     3066.60     3130.30    202.76 o 
  -7  -5   6     3524.38     3595.46    217.61 o 
  -6  -5   6     2824.10     2696.07    182.18 o 
  -5  -5   6     6863.68     6760.56    166.54 o 
  -4  -5   6     7149.53     7255.92    166.39 o 
  -3  -5   6     7150.23     7108.95    134.11 o 
  -2  -5   6    15182.58    15254.72    276.25 o 
  -1  -5   6     6437.20     6349.22     98.70 o 
   0  -5   6     4094.12     4177.22     82.52 o 
   1  -5   6     4130.24     4049.62     87.55 o 
   2  -5   6      586.08      616.98     25.89 o 
   3  -5   6     2216.58     2215.56     51.34 o 
   4  -5   6       62.21       80.29     12.41 o 
   5  -5   6       12.25       22.14     10.03 o 
   6  -5   6        5.49        5.86      7.85 o 
   7  -5   6     1926.54     2039.87     80.28 o 
   8  -5   6      129.61      111.67     30.95 o 
   9  -5   6     1467.48     1417.17    103.86 o 
  -9  -4   6       89.89       82.03     33.90 o 
  -8  -4   6      947.08      872.11     82.96 o 
  -7  -4   6        0.26        9.94     21.08 o 
  -6  -4   6     1760.04     1603.51    100.62 o 
  -5  -4   6       81.22       90.20     21.06 o 
  -4  -4   6     2694.50     2741.21     89.88 o 
  -3  -4   6     2232.61     2267.64     72.00 o 
  -2  -4   6     6501.79     6470.47    116.14 o 
  -1  -4   6    15369.22    15571.42    235.04 o 
   0  -4   6     6326.41     6290.87    111.41 o 
   1  -4   6    12993.75    13287.75    165.22 o 
   2  -4   6    15226.58    15362.98    184.25 o 
   3  -4   6     6342.63     6358.83    111.78 o 
   4  -4   6    13180.12    13420.94    183.46 o 
   5  -4   6     7120.46     7354.06    123.78 o 
   6  -4   6     3220.27     3268.54     66.41 o 
   7  -4   6     2497.65     2679.30     88.54 o 
   8  -4   6      492.40      473.96     57.94 o 
   9  -4   6     2374.87     2277.75    134.26 o 
  -9  -3   6     3823.26     4002.45    263.63 o 
  -8  -3   6     7127.53     7430.98    246.89 o 
  -7  -3   6     7706.36     7441.52    236.01 o 
  -6  -3   6     1287.98     1326.63     88.63 o 
  -5  -3   6     4307.53     4304.06    104.96 o 
  -4  -3   6     5308.53     5300.50    103.37 o 
  -3  -3   6     1114.17     1100.21     51.56 o 
  -2  -3   6     1878.47     1892.76     43.81 o 
  -1  -3   6     1009.26     1102.05     35.50 o 
   0  -3   6       84.46      147.56     12.94 o 
   1  -3   6      488.94      475.36     23.56 o 
   2  -3   6     1236.29     1251.28     37.68 o 
   3  -3   6     1137.13     1221.70     34.19 o 
   4  -3   6     7289.74     7266.40    140.26 o 
   5  -3   6     3725.20     3681.28     68.53 o 
   6  -3   6     7506.91     7238.09    179.37 o 
   7  -3   6     5285.48     5082.04    187.09 o 
   8  -3   6     4081.91     4132.67    178.07 o 
   9  -3   6     4480.02     4530.13    197.87 o 
 -10  -2   6      298.73      343.95     55.69 o 
  -9  -2   6     1312.46     1436.51     76.24 o 
  -8  -2   6      513.52      499.67     59.58 o 
  -7  -2   6     3905.69     4043.75    148.41 o 
  -6  -2   6     1931.98     1876.67     71.92 o 
  -5  -2   6     4779.82     4781.07    115.74 o 
  -4  -2   6    13347.55    13161.33    208.01 o 
  -3  -2   6     8644.09     8712.81    116.13 o 
  -2  -2   6    15240.46    15384.81    231.08 o 
  -1  -2   6    15279.17    15375.28    162.40 o 
   0  -2   6     6653.22     6601.85    102.54 o 
   1  -2   6    15861.19    15983.66    194.02 o 
   2  -2   6     6225.99     6379.74    161.24 o 
   3  -2   6     1936.13     1836.48     67.10 o 
   4  -2   6     5074.35     4954.58    174.57 o 
   5  -2   6      214.65      202.76     22.07 o 
   6  -2   6     1747.40     1692.62    122.91 o 
   7  -2   6      195.21      145.25     36.52 o 
   8  -2   6     1330.61     1318.98    101.69 o 
   9  -2   6      159.48      150.04     42.36 o 
 -10  -1   6     1657.23     1569.72    114.20 o 
  -9  -1   6     1254.76     1238.78     95.61 o 
  -8  -1   6      800.21      846.00     66.83 o 
  -7  -1   6     1706.73     1730.47     67.89 o 
  -6  -1   6      367.75      387.81     35.80 o 
  -5  -1   6       11.39       33.66     19.59 o 
  -4  -1   6      518.61      470.94     25.25 o 
  -3  -1   6     1647.35     1655.77     36.60 o 
  -2  -1   6      635.07      635.97     20.76 o 
  -1  -1   6     6417.18     6372.67     84.67 o 
   0  -1   6     6716.56     6764.31     86.31 o 
   1  -1   6    16757.70    17069.80    298.84 o 
   2  -1   6    10200.15    10242.37    192.40 o 
   3  -1   6    12022.25    11656.61    344.00 o 
   4  -1   6     8099.77     8055.03    221.20 o 
   5  -1   6     4425.41     4154.31    203.67 o 
   6  -1   6     7152.02     7096.23    223.66 o 
   7  -1   6     2691.90     2825.70    143.04 o 
   8  -1   6     3717.96     4104.07    186.19 o 
 -10   0   6     4452.02     4502.57    194.05 o 
  -9   0   6     4185.32     4302.23    180.31 o 
  -8   0   6     4516.44     4578.95    115.02 o 
  -7   0   6     7002.45     7053.37    115.77 o 
  -6   0   6     4110.50     4035.30     95.42 o 
  -5   0   6     8201.60     8214.96    160.93 o 
  -4   0   6     6898.70     6882.35     97.13 o 
  -3   0   6     2993.42     3132.74     58.05 o 
  -2   0   6     3445.16     3275.39     51.96 o 
  -1   0   6      829.78      820.15     23.60 o 
   0   0   6      163.28      171.58      9.80 o 
   1   0   6      885.90      931.70     38.38 o 
   2   0   6      426.31      373.94     32.47 o 
   3   0   6      297.65      290.20     37.86 o 
   4   0   6     1386.53     1418.73     61.25 o 
   5   0   6     5843.89     5760.01    191.90 o 
   6   0   6     1074.57     1093.22     85.11 o 
   7   0   6     5632.75     5699.72    216.00 o 
   8   0   6     1821.01     2038.29    133.27 o 
 -11   1   6        3.37       13.77     29.34 o 
 -10   1   6       55.71       76.42     31.49 o 
  -9   1   6     1844.53     1703.83    109.35 o 
  -8   1   6     2626.95     2749.91    131.30 o 
  -7   1   6     2073.49     2092.47    107.54 o 
  -6   1   6     8871.32     8730.88    251.56 o 
  -5   1   6     3696.85     3747.87     96.30 o 
  -4   1   6     7362.60     7097.51    115.81 o 
  -3   1   6     8187.36     8086.56    102.20 o 
  -2   1   6    14243.34    14107.52    137.81 o 
  -1   1   6    13705.42    13475.68    144.53 o 
   0   1   6     6161.90     6121.62     81.11 o 
   1   1   6     4926.42     4846.05     77.57 o 
   2   1   6     1877.19     1916.45     69.93 o 
   3   1   6     6091.61     5905.78    190.98 o 
   4   1   6     2986.62     3106.60    131.31 o 
   5   1   6      935.14      980.41     77.56 o 
   6   1   6      209.65      271.73     75.83 o 
   7   1   6       23.53      -24.22     31.44 o 
 -11   2   6     1466.06     1370.88    107.90 o 
 -10   2   6     2879.86     2797.06    146.31 o 
  -9   2   6     1581.27     1588.05    103.76 o 
  -8   2   6     1923.38     1983.64    108.56 o 
  -7   2   6     2391.22     2303.02    133.79 o 
  -6   2   6     1185.75     1095.17     48.87 o 
  -5   2   6       76.95      114.28     17.75 o 
  -4   2   6      130.45      170.46     17.68 o 
  -3   2   6      435.85      429.67     16.95 o 
  -2   2   6     1887.26     1911.56     39.02 o 
  -1   2   6     4062.29     4104.25     63.89 o 
   0   2   6     5101.89     4891.51     71.71 o 
   1   2   6     2155.49     2036.37     47.13 o 
   2   2   6     5938.44     5681.52     99.20 o 
   3   2   6     6238.72     6062.37    129.78 o 
   4   2   6    12283.77    12146.94    207.16 o 
   5   2   6     5955.92     6194.90    214.30 o 
   6   2   6     3983.11     4099.91    181.17 o 
   7   2   6     4918.31     5237.79    221.27 o 
 -11   3   6     2379.64     2365.86    140.20 o 
 -10   3   6     1876.56     1833.63    115.78 o 
  -9   3   6     5696.82     5703.53    308.74 o 
  -8   3   6     2337.28     2564.94    121.82 o 
  -7   3   6     6647.87     6544.71    193.36 o 
  -6   3   6     9214.12     9109.28    326.61 o 
  -5   3   6     3782.47     3551.13    110.09 o 
  -4   3   6     9823.64     9664.48    115.89 o 
  -3   3   6     6347.62     6453.62     83.65 o 
  -2   3   6     6322.81     6189.85     74.01 o 
  -1   3   6     4532.74     4478.11     66.49 o 
   0   3   6     1543.85     1485.34     39.35 o 
   1   3   6      290.82      314.65     21.83 o 
   2   3   6      102.11      115.87     11.69 o 
   3   3   6      598.44      576.82     48.09 o 
   4   3   6      165.59      186.49     38.01 o 
   5   3   6      833.26      861.77     80.12 o 
   6   3   6     1884.94     2220.64    137.06 o 
 -10   4   6       78.76      125.20     42.80 o 
  -9   4   6      396.78      271.37     43.68 o 
  -8   4   6      217.57      243.11     37.06 o 
  -7   4   6     1622.56     1436.11     82.20 o 
  -6   4   6     2265.41     2179.65     82.95 o 
  -5   4   6     2911.97     2769.01     76.23 o 
  -4   4   6     3367.23     3463.36     53.79 o 
  -3   4   6     6002.27     5915.31     83.62 o 
  -2   4   6     4019.52     3957.48     57.14 o 
  -1   4   6     8872.65     8936.21    118.73 o 
   0   4   6     9026.58     8919.50    116.14 o 
   1   4   6     8936.36     8726.68    142.48 o 
   2   4   6     5595.85     5690.81    118.98 o 
   3   4   6     3416.47     3254.41    135.36 o 
   4   4   6     4915.76     4937.39    151.03 o 
   5   4   6      633.27      614.65     71.30 o 
 -10   5   6     2526.34     2734.08    138.33 o 
  -9   5   6     6821.74     6810.60    216.20 o 
  -8   5   6      800.89      831.76     65.83 o 
  -7   5   6      751.71      762.14     58.10 o 
  -6   5   6     1611.46     1740.83     77.75 o 
  -5   5   6     1119.49     1090.55     27.62 o 
  -4   5   6      373.89      357.06     16.17 o 
  -3   5   6      255.21      252.85     21.93 o 
  -2   5   6      884.47      846.45     24.25 o 
  -1   5   6      966.64      942.81     33.77 o 
   0   5   6     1796.31     1876.73     62.62 o 
   1   5   6      837.89      819.12     42.90 o 
   2   5   6     1715.81     1759.71     82.91 o 
   3   5   6     3979.94     3992.58    204.50 o 
   4   5   6     2125.74     2020.62     98.73 o 
 -10   6   6     1408.49     1679.54    126.72 o 
  -9   6   6     3469.55     3797.36    185.20 o 
  -8   6   6     3453.05     3359.59    195.22 o 
  -7   6   6     1212.79     1478.49    156.68 o 
  -6   6   6     5170.35     5082.13    191.62 o 
  -5   6   6     4252.77     4209.95    111.89 o 
  -4   6   6     6310.98     6428.23    152.75 o 
  -3   6   6     5995.18     5984.86    150.07 o 
  -2   6   6     2758.70     2980.10    104.40 o 
  -1   6   6     2671.17     2821.80     78.67 o 
   0   6   6      663.18      654.28     38.69 o 
   1   6   6     1710.85     1595.01     83.79 o 
   2   6   6      356.79      372.79     41.56 o 
   3   6   6      178.92      152.96     48.21 o 
  -9   7   6       89.15      117.39     60.66 o 
  -8   7   6       68.20       64.86     46.61 o 
  -7   7   6      250.65      253.40     47.30 o 
  -6   7   6      894.06      879.60     79.18 o 
  -5   7   6     1448.93     1353.28    152.19 o 
  -4   7   6     1520.04     1566.82     74.26 o 
  -3   7   6     3039.65     3092.14    109.59 o 
  -2   7   6     4811.59     4782.27    179.66 o 
  -1   7   6     4189.04     4364.54    137.65 o 
   0   7   6     5764.63     5760.13    165.84 o 
   1   7   6     3880.47     3700.73    175.07 o 
   2   7   6     5795.05     6141.57    237.93 o 
  -8   8   6     2981.41     3373.58    265.55 o 
  -7   8   6     3027.70     3175.54    165.19 o 
  -6   8   6     2975.96     2895.41    154.09 o 
  -5   8   6      322.87      323.75     52.40 o 
  -4   8   6     1604.69     1805.27    116.45 o 
  -3   8   6      117.99      193.47     40.72 o 
  -2   8   6        9.56       -8.05     19.63 o 
  -1   8   6        8.55      -20.30     23.87 o 
   0   8   6      306.43      222.02     74.87 o 
  -6   9   6     2362.34     2744.66    158.23 o 
  -5   9   6     2682.34     2571.60    149.41 o 
  -4   9   6     3443.35     3486.99    173.67 o 
  -3   9   6     4116.11     4188.82    189.13 o 
   0 -12   7     4128.27     4067.79    197.77 o 
   1 -12   7     2823.64     3153.67    215.25 o 
   2 -12   7     4596.80     4473.36    204.53 o 
   3 -12   7     4542.55     4833.43    254.28 o 
   4 -12   7     2632.78     2780.84    158.59 o 
   5 -12   7     3492.13     3756.94    199.05 o 
  -2 -11   7      348.54      340.57     41.05 o 
  -1 -11   7     1729.11     1780.17     96.41 o 
   0 -11   7       98.87       94.93     23.51 o 
   1 -11   7      340.30      383.15     44.56 o 
   2 -11   7     2553.47     2626.21    110.63 o 
   3 -11   7      775.67      746.01     58.07 o 
   4 -11   7     6137.47     6577.53    238.69 o 
   5 -11   7     1381.13     1355.67    104.07 o 
   6 -11   7     4568.12     4652.13    202.34 o 
   7 -11   7     5863.32     6091.80    237.65 o 
  -4 -10   7     4160.23     3902.55    157.51 o 
  -3 -10   7     4664.88     4550.95    155.63 o 
  -2 -10   7     4975.11     4899.79    162.03 o 
  -1 -10   7     4252.98     4241.15    143.93 o 
   0 -10   7     3786.32     3644.89    129.34 o 
   1 -10   7     2520.16     2483.60    103.15 o 
   2 -10   7     2781.92     2689.93    105.85 o 
   3 -10   7       27.69       21.76     23.97 o 
   4 -10   7       72.96       88.24     23.32 o 
   5 -10   7       33.56       44.36     20.44 o 
   6 -10   7      514.18      573.43     51.61 o 
   7 -10   7      340.66      341.02     40.49 o 
  -5  -9   7      135.91      214.39     52.07 o 
  -4  -9   7     1425.26     1433.31     83.75 o 
  -3  -9   7     1271.56     1207.55     74.29 o 
  -2  -9   7     3363.39     3348.64    107.29 o 
  -1  -9   7     9679.37     9498.01    317.94 o 
   0  -9   7     2514.91     2466.50     98.90 o 
   1  -9   7    10075.58    10192.73    219.87 o 
   2  -9   7     4884.89     5011.30    183.02 o 
   3  -9   7     6196.84     5946.65    161.30 o 
   4  -9   7    10005.37     9763.20    217.18 o 
   5  -9   7     2627.77     2587.07    102.65 o 
   6  -9   7     7270.55     7149.12    213.20 o 
   7  -9   7      915.38      902.25     63.25 o 
   8  -9   7     1207.14     1130.98     72.89 o 
  -6  -8   7     1699.15     1557.39    113.80 o 
  -5  -8   7      787.40      858.96     63.86 o 
  -4  -8   7     1626.18     1635.94     85.21 o 
  -3  -8   7     1281.74     1234.73     70.78 o 
  -2  -8   7      398.52      442.36     41.39 o 
  -1  -8   7      241.90      254.65     32.19 o 
   0  -8   7      286.97      252.66     30.85 o 
   1  -8   7      202.74      245.85     39.09 o 
   2  -8   7     1436.61     1409.14     70.13 o 
   3  -8   7     1320.44     1502.66     75.22 o 
   4  -8   7     1050.56     1108.92     80.60 o 
   5  -8   7     7350.65     7481.30    180.02 o 
   6  -8   7     2552.41     2641.56    102.21 o 
   7  -8   7     4916.32     5093.23    134.34 o 
   8  -8   7     4364.28     4467.77    156.17 o 
  -7  -7   7     2604.44     2725.29    153.59 o 
  -6  -7   7     3430.43     3457.84    166.10 o 
  -5  -7   7     2565.10     2590.76    106.84 o 
  -4  -7   7     7770.29     7727.65    189.38 o 
  -3  -7   7     5399.57     5249.60    145.52 o 
  -2  -7   7     7652.89     7765.76    177.35 o 
  -1  -7   7     5026.57     4946.39    134.09 o 
   0  -7   7     5307.18     5457.02    138.76 o 
   1  -7   7     5449.32     5568.53    141.73 o 
   2  -7   7     1336.41     1288.40     63.19 o 
   3  -7   7    12037.25    12162.07    240.09 o 
   4  -7   7     1248.33     1219.46     50.48 o 
   5  -7   7       12.60        9.92      9.33 o 
   6  -7   7      843.75      852.05     49.29 o 
   7  -7   7      165.08      181.25     25.12 o 
   8  -7   7       19.14       33.90     20.51 o 
   9  -7   7      587.01      599.97     58.98 o 
  -8  -6   7       28.84       59.18     68.30 o 
  -7  -6   7      422.12      446.56     84.83 o 
  -6  -6   7        3.34       17.25     24.70 o 
  -5  -6   7       39.37       33.23     17.97 o 
  -4  -6   7      546.34      578.78     45.53 o 
  -3  -6   7     6293.13     6267.73    153.57 o 
  -2  -6   7     1931.97     2027.74     78.23 o 
  -1  -6   7     6942.17     6971.17    135.96 o 
   0  -6   7    10713.19    10508.11    248.78 o 
   1  -6   7     2903.84     2947.17     82.16 o 
   2  -6   7    16466.47    16523.47    234.61 o 
   3  -6   7    11078.66    11144.54    161.66 o 
   4  -6   7     8870.58     8604.48    138.59 o 
   5  -6   7     4126.17     4145.20     87.59 o 
   6  -6   7     2139.22     2309.81     87.29 o 
   7  -6   7     6677.58     6946.80    167.70 o 
   8  -6   7     1339.70     1467.81    103.54 o 
   9  -6   7     2452.72     2892.63    190.82 o 
  -8  -5   7     3221.16     3291.26    166.52 o 
  -7  -5   7     4828.09     4750.78    193.61 o 
  -6  -5   7     4105.66     4074.67    290.50 o 
  -5  -5   7     4292.94     4277.22    128.30 o 
  -4  -5   7     3114.31     3109.71     85.97 o 
  -3  -5   7     2570.79     2605.85     88.62 o 
  -2  -5   7     4603.89     4679.27    103.02 o 
  -1  -5   7      182.66      199.90     18.24 o 
   0  -5   7      398.91      402.63     27.76 o 
   1  -5   7      193.66      208.68     20.50 o 
   2  -5   7      925.89      941.31     36.76 o 
   3  -5   7     1513.46     1613.10     41.60 o 
   4  -5   7     3434.27     3468.12     78.55 o 
   5  -5   7     1507.77     1566.68     51.52 o 
   6  -5   7     4798.71     5059.47    129.29 o 
   7  -5   7     2778.26     2865.93    185.10 o 
   8  -5   7     2964.88     2972.90    247.89 o 
   9  -5   7     3403.30     3494.56    170.77 o 
  -9  -4   7      445.18      431.49     64.04 o 
  -8  -4   7     3404.52     3191.34    160.73 o 
  -7  -4   7     1882.25     1811.46    119.49 o 
  -6  -4   7     6807.97     6812.12    167.15 o 
  -5  -4   7     4837.91     4808.59    177.05 o 
  -4  -4   7     6895.67     6758.56    128.52 o 
  -3  -4   7    16079.29    16609.83    313.67 o 
  -2  -4   7     8122.98     8567.66    120.40 o 
  -1  -4   7    18787.31    18804.71    249.32 o 
   0  -4   7     4683.83     4739.24     94.73 o 
   1  -4   7    10197.43    10359.85    130.23 o 
   2  -4   7    11875.72    11739.40    170.31 o 
   3  -4   7     1500.33     1512.39     52.48 o 
   4  -4   7    11093.73    11503.12    163.77 o 
   5  -4   7      448.73      450.06     24.88 o 
   6  -4   7      194.21      221.54     23.30 o 
   7  -4   7       58.71       83.63     27.69 o 
   8  -4   7      433.75      505.64     61.91 o 
  -9  -3   7     1451.04     1506.96    110.78 o 
  -8  -3   7       60.76       65.37     41.78 o 
  -7  -3   7      779.16      803.88     89.08 o 
  -6  -3   7      846.53      929.77     75.68 o 
  -5  -3   7      475.73      499.51     30.01 o 
  -4  -3   7       74.00       45.70     15.23 o 
  -3  -3   7      389.00      435.59     24.04 o 
  -2  -3   7     5675.91     5999.72    139.68 o 
  -1  -3   7     2444.41     2323.88     57.96 o 
   0  -3   7     2653.60     2550.43     56.60 o 
   1  -3   7     9882.99    10207.30    136.02 o 
   2  -3   7     3027.56     3016.73     66.52 o 
   3  -3   7     7690.65     7802.30    205.17 o 
   4  -3   7     6876.67     6938.90    155.22 o 
   5  -3   7    13306.75    13330.39    310.29 o 
   6  -3   7     9034.48     8829.67    255.05 o 
   7  -3   7     3174.78     3408.35    156.61 o 
   8  -3   7     5947.53     6406.70    233.72 o 
 -10  -2   7     1429.61     1410.12    111.73 o 
  -9  -2   7     4012.23     4388.90    190.31 o 
  -8  -2   7     4070.82     4044.65    174.95 o 
  -7  -2   7     4380.50     4442.99    175.62 o 
  -6  -2   7    10536.41    10861.56    244.02 o 
  -5  -2   7     3188.70     3254.35     77.53 o 
  -4  -2   7    11792.32    12025.05    151.89 o 
  -3  -2   7     3892.85     3881.20     75.87 o 
  -2  -2   7     2018.72     1998.33     42.55 o 
  -1  -2   7    14341.89    14548.29    150.48 o 
   0  -2   7      386.48      438.28     21.86 o 
   1  -2   7     3822.35     3864.95     69.36 o 
   2  -2   7      319.40      294.57     34.78 o 
   3  -2   7      955.80     1017.93     84.40 o 
   4  -2   7       89.58       94.69     17.62 o 
   5  -2   7     5685.61     5199.26    252.92 o 
   6  -2   7      138.76      121.50     38.51 o 
   7  -2   7     2286.81     2382.11    133.05 o 
   8  -2   7     3115.05     3273.21    166.17 o 
 -10  -1   7        4.10       21.31     29.17 o 
  -9  -1   7      225.62      201.20     71.36 o 
  -8  -1   7     1169.98     1222.26     84.72 o 
  -7  -1   7     1030.41     1026.74     39.36 o 
  -6  -1   7     2835.82     2796.38     64.40 o 
  -5  -1   7     6261.44     6530.72    166.24 o 
  -4  -1   7     9516.77     9191.42    237.79 o 
  -3  -1   7     9956.24     9603.86    117.28 o 
  -2  -1   7    10942.72    10708.59    189.31 o 
  -1  -1   7     5375.51     5058.47     86.10 o 
   0  -1   7    12350.04    12250.13    138.49 o 
   1  -1   7     8384.03     8347.82    194.28 o 
   2  -1   7    10701.60    10856.80    201.64 o 
   3  -1   7     8068.53     7822.29    252.93 o 
   4  -1   7      924.62      919.81    101.50 o 
   5  -1   7     4132.89     4382.35    167.26 o 
   6  -1   7      366.95      396.44    159.92 o 
   7  -1   7      959.32      941.09     85.58 o 
   8  -1   7      256.41      265.44     49.36 o 
 -10   0   7     2008.27     2101.93    131.69 o 
  -9   0   7     4748.27     5146.15    201.66 o 
  -8   0   7     2064.59     2003.51    115.32 o 
  -7   0   7     1546.27     1601.62     98.44 o 
  -6   0   7      703.62      713.07     62.17 o 
  -5   0   7       91.89      106.67     11.77 o 
  -4   0   7     1820.88     1784.68     48.03 o 
  -3   0   7     1708.02     1629.72     30.81 o 
  -2   0   7      403.57      408.68     18.28 o 
  -1   0   7     2789.95     2750.37     55.52 o 
   0   0   7    10423.95    10153.81    156.35 o 
   1   0   7     1201.98     1218.68     51.66 o 
   2   0   7     9327.34     8969.32    179.63 o 
   3   0   7     3882.07     3824.25    109.62 o 
   4   0   7     6515.68     5856.97    302.78 o 
   5   0   7     6988.65     7069.96    225.27 o 
   6   0   7     3386.67     3475.79    161.01 o 
   7   0   7     5699.56     6233.50    234.46 o 
 -10   1   7      911.23      940.31    254.01 o 
  -9   1   7     3348.34     3353.69    176.34 o 
  -8   1   7     5504.35     5474.07    196.40 o 
  -7   1   7     4856.39     4771.45    229.55 o 
  -6   1   7     5776.08     5678.22    375.95 o 
  -5   1   7     7551.19     7199.11    188.19 o 
  -4   1   7     9505.91     9482.06    157.41 o 
  -3   1   7    11849.87    11823.30    234.95 o 
  -2   1   7     6038.49     5872.14     80.90 o 
  -1   1   7     3422.71     3366.37     77.09 o 
   0   1   7     1104.74     1086.28     31.92 o 
   1   1   7      686.15      636.51     30.23 o 
   2   1   7     7625.86     7539.52    202.36 o 
   3   1   7       35.82       45.32     21.58 o 
   4   1   7       19.06       -1.69     22.60 o 
   5   1   7       40.57       22.56     20.56 o 
   6   1   7     3282.73     3435.14    165.45 o 
   7   1   7      168.03      128.28     39.20 o 
 -10   2   7       33.49       31.33     23.96 o 
  -9   2   7       47.45       67.84     29.06 o 
  -8   2   7      407.79      425.45     53.19 o 
  -7   2   7       30.69       55.63     23.67 o 
  -6   2   7     1160.56     1165.27     59.77 o 
  -5   2   7     2392.79     2388.00    100.69 o 
  -4   2   7     2654.85     2584.69     56.38 o 
  -3   2   7     9674.73     9598.62    106.10 o 
  -2   2   7     7763.43     7691.41     98.60 o 
  -1   2   7    14940.49    14441.88    226.43 o 
   0   2   7     6929.48     6789.60    121.52 o 
   1   2   7    10883.34    10647.67    145.56 o 
   2   2   7    13303.53    13135.10    208.95 o 
   3   2   7     3840.78     4012.46    152.84 o 
   4   2   7     6122.03     6006.16    227.04 o 
   5   2   7     2204.83     2144.44    153.40 o 
   6   2   7     1936.65     1901.46    197.15 o 
 -10   3   7     2241.51     2366.85    134.41 o 
  -9   3   7     3344.34     3353.35    153.30 o 
  -8   3   7     3156.55     3262.55    169.42 o 
  -7   3   7     2514.79     2526.38    117.65 o 
  -6   3   7     2925.62     2841.97     92.13 o 
  -5   3   7      361.71      340.90     29.97 o 
  -4   3   7      741.05      740.24     24.74 o 
  -3   3   7      981.76      992.76     27.17 o 
  -2   3   7      402.60      406.80     23.80 o 
  -1   3   7      497.81      510.40     22.70 o 
   0   3   7      991.19      993.17     37.00 o 
   1   3   7     2086.47     2022.85     57.82 o 
   2   3   7     1380.98     1474.19     87.14 o 
   3   3   7     7181.94     7178.17    221.61 o 
   4   3   7     1501.11     1413.86     98.77 o 
   5   3   7     4102.22     4439.52    191.74 o 
 -10   4   7     1724.43     1797.81    114.68 o 
  -9   4   7     3153.93     3237.04    168.86 o 
  -8   4   7     3452.43     3306.39    140.74 o 
  -7   4   7     3841.06     4130.70    165.77 o 
  -6   4   7     8396.38     8372.81    243.69 o 
  -5   4   7     5855.82     5753.63    181.77 o 
  -4   4   7     9710.89     9788.81    253.42 o 
  -3   4   7     5582.50     5321.17     75.24 o 
  -2   4   7     2740.99     2786.12     49.30 o 
  -1   4   7     4267.75     4266.57     83.55 o 
   0   4   7     3264.82     3169.79     62.96 o 
   1   4   7     3222.36     3239.33     84.55 o 
   2   4   7      550.58      504.08     53.49 o 
   3   4   7      790.10      815.31     71.83 o 
   4   4   7       30.88       24.48     22.77 o 
 -10   5   7       29.92       35.02     46.67 o 
  -9   5   7       24.04       11.88     18.85 o 
  -8   5   7        4.39       27.82     38.10 o 
  -7   5   7      167.84      182.05     31.35 o 
  -6   5   7       25.91       34.50     19.58 o 
  -5   5   7     1460.40     1528.60     50.28 o 
  -4   5   7     2056.93     2048.54    100.27 o 
  -3   5   7     4884.21     4962.06    123.70 o 
  -2   5   7     4433.20     4497.20     83.93 o 
  -1   5   7     2502.86     2608.97     75.53 o 
   0   5   7     9587.44     9439.83    167.08 o 
   1   5   7     1552.47     1592.06     89.89 o 
   2   5   7     3730.88     3815.77    129.97 o 
   3   5   7     5433.26     5383.19    165.13 o 
  -9   6   7     4966.48     5043.83    221.92 o 
  -8   6   7     2980.75     3119.01    164.49 o 
  -7   6   7     2302.36     2322.17    201.24 o 
  -6   6   7     2984.38     3045.47    221.36 o 
  -5   6   7     2276.88     2252.26    124.94 o 
  -4   6   7     1468.09     1497.34     69.62 o 
  -3   6   7     1016.57     1000.82     70.51 o 
  -2   6   7     1338.88     1241.37     67.21 o 
  -1   6   7      128.33      151.85     37.25 o 
   0   6   7       60.90       91.56     20.58 o 
   1   6   7      656.00      687.28     53.20 o 
   2   6   7     1002.32      985.10     72.47 o 
  -8   7   7     1551.42     1608.19    183.57 o 
  -7   7   7     2370.90     2307.64    210.14 o 
  -6   7   7     3552.47     3371.95    165.05 o 
  -5   7   7     6631.94     6653.33    374.19 o 
  -4   7   7     2853.01     2701.98    140.22 o 
  -3   7   7     7559.68     7805.46    224.74 o 
  -2   7   7     3276.55     3238.88    117.83 o 
  -1   7   7     3203.09     3367.65    122.45 o 
   0   7   7     4802.42     4898.49    202.36 o 
  -7   8   7        4.66      -10.07     29.96 o 
  -6   8   7       76.02      100.11     38.95 o 
  -5   8   7       17.73        8.25     24.30 o 
  -4   8   7      878.45      869.59     86.22 o 
  -3   8   7      814.53      656.51     79.03 o 
  -2   8   7     1917.26     1892.45     94.91 o 
   1 -12   8      795.01      733.92     64.06 o 
   2 -12   8     2509.14     2709.29    119.63 o 
   3 -12   8      179.15      203.75     36.30 o 
   4 -12   8     1043.18     1052.76     97.44 o 
  -2 -11   8      825.66      827.92     66.46 o 
  -1 -11   8     3842.36     3758.43    198.78 o 
   0 -11   8     1714.11     1782.30    160.73 o 
   1 -11   8     7269.43     6829.71    289.71 o 
   2 -11   8     5557.95     5354.93    165.91 o 
   3 -11   8     4503.19     4520.95    194.80 o 
   4 -11   8     7707.76     7576.95    260.74 o 
   5 -11   8     2885.70     2928.06    166.77 o 
   6 -11   8     2650.85     2483.13    114.04 o 
  -4 -10   8     1956.47     1851.55    100.29 o 
  -3 -10   8     1729.95     1555.14     89.10 o 
  -2 -10   8       93.21       98.31     25.35 o 
  -1 -10   8     1726.73     1823.65    124.34 o 
   0 -10   8      313.77      296.63     37.60 o 
   1 -10   8       65.85       64.72     21.82 o 
   2 -10   8       82.53       96.65     31.26 o 
   3 -10   8     3436.01     3562.68    162.76 o 
   4 -10   8      454.22      443.94     49.74 o 
   5 -10   8     4806.13     4636.71    197.76 o 
   6 -10   8     1553.05     1361.50     79.82 o 
   7 -10   8     1968.60     1778.88    109.74 o 
  -5  -9   8     1743.05     1684.30     94.90 o 
  -4  -9   8     4144.52     3926.71    155.86 o 
  -3  -9   8     2831.73     2771.07    114.16 o 
  -2  -9   8     6057.03     5871.30    167.35 o 
  -1  -9   8     4933.94     4788.24    147.95 o 
   0  -9   8     3032.07     2939.52    111.04 o 
   1  -9   8     7138.34     7345.13    183.28 o 
   2  -9   8     2197.25     2154.91    157.08 o 
   3  -9   8     2202.15     2287.50     97.66 o 
   4  -9   8     1611.29     1602.12     81.54 o 
   5  -9   8     1071.56     1079.59     67.80 o 
   6  -9   8      373.56      411.08     43.80 o 
   7  -9   8        6.90        7.12     32.75 o 
  -6  -8   8       26.27       35.37     25.13 o 
  -5  -8   8      406.42      402.14     46.37 o 
  -4  -8   8      652.15      657.26     54.52 o 
  -3  -8   8     2138.69     2007.96     91.65 o 
  -2  -8   8     1205.64     1169.19     67.62 o 
  -1  -8   8      896.38      865.39     57.37 o 
   0  -8   8     7479.18     7343.56    177.81 o 
   1  -8   8      620.12      561.14     56.99 o 
   2  -8   8     7397.63     7337.02    178.53 o 
   3  -8   8     4686.37     4707.70    137.47 o 
   4  -8   8     3049.90     3046.36    108.98 o 
   5  -8   8     9082.84     9590.49    214.62 o 
   6  -8   8     2513.00     2782.66     95.65 o 
   7  -8   8     4836.75     4978.75    251.56 o 
   8  -8   8     2949.41     2939.03    128.44 o 
  -7  -7   8     3496.95     3518.40    353.46 o 
  -6  -7   8     2749.58     2741.41    115.43 o 
  -5  -7   8     6297.15     6243.34    174.42 o 
  -4  -7   8     6630.15     6542.43    229.23 o 
  -3  -7   8     2355.55     2435.57     96.08 o 
  -2  -7   8     1978.90     2014.34     84.15 o 
  -1  -7   8      483.63      497.67     40.23 o 
   0  -7   8      916.02      910.68     69.02 o 
   1  -7   8      463.47      474.80     40.78 o 
   2  -7   8       26.45       -4.93     16.88 o 
   3  -7   8     1722.10     1541.58    107.39 o 
   4  -7   8     2336.51     2367.17     67.13 o 
   5  -7   8     1727.81     1817.80     72.25 o 
   6  -7   8     2879.03     2746.50     91.50 o 
   7  -7   8     1504.72     1573.22     88.66 o 
   8  -7   8     4676.06     4945.08    168.50 o 
  -8  -6   8     2209.94     2204.44    222.78 o 
  -7  -6   8      267.09      208.17     42.83 o 
  -6  -6   8     2651.35     2581.00    106.71 o 
  -5  -6   8     3487.64     3589.62    122.21 o 
  -4  -6   8     3525.13     3451.82    114.46 o 
  -3  -6   8    12050.79    11869.95    283.35 o 
  -2  -6   8     2835.52     2951.43     97.64 o 
  -1  -6   8    14623.05    14586.54    255.09 o 
   0  -6   8     8444.06     8189.89    174.92 o 
   1  -6   8     4814.75     4689.90    107.05 o 
   2  -6   8    12784.06    12531.47    263.15 o 
   3  -6   8     1250.94     1270.08     46.94 o 
   4  -6   8     2650.16     2650.29     66.05 o 
   5  -6   8      561.28      559.32     38.27 o 
   6  -6   8      307.75      319.76     33.37 o 
   7  -6   8     1201.92     1347.62     97.52 o 
   8  -6   8       83.09       92.17     32.80 o 
  -8  -5   8     1761.78     1876.61    126.46 o 
  -7  -5   8     1274.43     1192.46     96.53 o 
  -6  -5   8     1690.65     1732.01    110.77 o 
  -5  -5   8      270.97      277.17     32.03 o 
  -4  -5   8      247.77      214.58     22.74 o 
  -3  -5   8      138.77      161.42     23.02 o 
  -2  -5   8     1518.78     1508.08     64.62 o 
  -1  -5   8      786.42      791.05     54.79 o 
   0  -5   8     1670.38     1781.94     59.08 o 
   1  -5   8     4093.87     3977.23     90.25 o 
   2  -5   8     3378.21     3417.62     76.09 o 
   3  -5   8    15446.58    15160.75    234.71 o 
   4  -5   8     5236.92     5230.76    101.32 o 
   5  -5   8     6784.57     7338.53    162.34 o 
   6  -5   8     6905.57     7022.78    226.39 o 
   7  -5   8     2902.50     2957.72    153.34 o 
   8  -5   8     4446.32     4518.94    193.76 o 
  -9  -4   8     2924.26     2730.00    156.47 o 
  -8  -4   8     1676.49     1939.02    170.94 o 
  -7  -4   8     1627.77     1724.58    112.74 o 
  -6  -4   8    10951.01    10997.19    303.08 o 
  -5  -4   8     2100.86     2096.17     69.96 o 
  -4  -4   8     8815.57     8918.62    149.98 o 
  -3  -4   8     7927.72     7834.66    160.21 o 
  -2  -4   8     1482.71     1430.37     59.37 o 
  -1  -4   8     7834.97     7826.59    125.53 o 
   0  -4   8      182.25      186.70     16.45 o 
   1  -4   8     1712.96     1704.82     48.15 o 
   2  -4   8      199.46      213.33     18.42 o 
   3  -4   8       36.10       33.46      8.44 o 
   4  -4   8     1108.44     1039.50     74.26 o 
   5  -4   8     1210.47     1128.10     80.63 o 
   6  -4   8     1294.47     1400.90     95.64 o 
   7  -4   8     2076.64     2108.57    124.18 o 
   8  -4   8     2861.73     2842.29    221.40 o 
  -9  -3   8       13.08      -23.60     30.31 o 
  -8  -3   8      149.58      192.19     44.45 o 
  -7  -3   8     1461.44     1598.95    107.27 o 
  -6  -3   8      488.81      490.13     39.18 o 
  -5  -3   8     3559.62     3536.15     84.53 o 
  -4  -3   8     2725.30     2871.13     85.01 o 
  -3  -3   8     2374.25     2511.13    105.83 o 
  -2  -3   8     9895.34     9998.21    209.08 o 
  -1  -3   8     4009.11     4012.61     88.24 o 
   0  -3   8    23132.13    23304.17    240.25 o 
   1  -3   8     8101.34     8029.57    127.40 o 
   2  -3   8     4648.59     4475.48    107.35 o 
   3  -3   8    10959.23    10533.85    258.78 o 
   4  -3   8     2181.14     2206.37    111.79 o 
   5  -3   8     4479.83     4533.36    198.21 o 
   6  -3   8      842.07      963.43     81.47 o 
   7  -3   8     1261.08     1491.98    159.96 o 
   8  -3   8      807.85      863.01     85.68 o 
 -10  -2   8     1734.09     1695.26    123.20 o 
  -9  -2   8     4373.73     4311.27    191.97 o 
  -8  -2   8     1937.67     2088.42    124.82 o 
  -7  -2   8     1979.55     1987.70    116.55 o 
  -6  -2   8     4105.84     4352.64    121.34 o 
  -5  -2   8      327.54      351.33     32.58 o 
  -4  -2   8     1524.07     1484.40     47.24 o 
  -3  -2   8      937.63      979.37     35.01 o 
  -2  -2   8      186.22      171.65     16.08 o 
  -1  -2   8      164.38      157.90     14.68 o 
   0  -2   8     2524.17     2466.10     56.48 o 
   1  -2   8     1284.79     1239.61     36.49 o 
   2  -2   8     6626.09     6418.34    162.39 o 
   3  -2   8     4532.14     4368.39    122.39 o 
   4  -2   8     7169.79     6740.39    160.47 o 
   5  -2   8     3841.97     3859.89    158.67 o 
   6  -2   8     2650.71     2746.78    140.36 o 
   7  -2   8     4297.55     4540.62    241.68 o 
 -10  -1   8     2617.05     2728.49    154.86 o 
  -9  -1   8     1696.35     1739.99    116.86 o 
  -8  -1   8     5108.24     5341.34    202.85 o 
  -7  -1   8     5571.13     5809.89    298.92 o 
  -6  -1   8     3860.49     3925.47    141.67 o 
  -5  -1   8    16204.90    16808.90    357.37 o 
  -4  -1   8     5291.89     4746.12    195.79 o 
  -3  -1   8    10740.49    10189.15    168.12 o 
  -2  -1   8     5767.94     5621.62     86.78 o 
  -1  -1   8     2200.18     2127.33     56.17 o 
   0  -1   8     9626.70     9391.66    145.24 o 
   1  -1   8      271.81      288.61     30.99 o 
   2  -1   8     3559.05     3687.38    133.84 o 
   3  -1   8       70.63       50.08     21.59 o 
   4  -1   8      509.00      463.98     51.84 o 
   5  -1   8       69.14       68.22     27.65 o 
   6  -1   8     1444.74     1570.32    108.10 o 
   7  -1   8      297.23      364.04     58.67 o 
 -10   0   8      198.96      140.24     43.71 o 
  -9   0   8      631.66      653.84     71.67 o 
  -8   0   8      134.01       91.75     30.19 o 
  -7   0   8       65.36       66.13     26.52 o 
  -6   0   8      104.69      106.00     28.46 o 
  -5   0   8     1319.30     1222.13     43.82 o 
  -4   0   8     3159.82     2963.50    109.59 o 
  -3   0   8     5469.37     5417.50     74.07 o 
  -2   0   8     6019.48     5947.00    153.89 o 
  -1   0   8     8333.97     8069.84    162.08 o 
   0   0   8     2585.49     2504.89     62.41 o 
   1   0   8     9931.99     9941.50    236.14 o 
   2   0   8     9637.40     9346.47    237.31 o 
   3   0   8     4555.71     4572.60    162.38 o 
   4   0   8     6515.97     6494.72    215.03 o 
   5   0   8     2832.49     2742.84    138.91 o 
   6   0   8     3022.82     3411.55    214.84 o 
 -10   1   8     2893.49     2974.30    158.05 o 
  -9   1   8     2173.08     2091.37    125.41 o 
  -8   1   8     6112.26     5913.36    208.94 o 
  -7   1   8     1673.38     1642.86     99.63 o 
  -6   1   8     5954.00     5995.34    404.42 o 
  -5   1   8     4906.19     4741.37    159.20 o 
  -4   1   8      614.22      580.34     40.47 o 
  -3   1   8     6482.28     6240.71     80.43 o 
  -2   1   8       93.81       85.04     12.10 o 
  -1   1   8      506.36      574.67     33.70 o 
   0   1   8      248.21      241.31     17.52 o 
   1   1   8     3700.30     3590.33    129.77 o 
   2   1   8      855.77      883.37     66.02 o 
   3   1   8     3613.28     3698.63    148.47 o 
   4   1   8     2068.87     1842.94    247.51 o 
   5   1   8     3121.63     3037.36    219.23 o 
   6   1   8     5144.46     5263.11    216.53 o 
 -10   2   8      918.83      790.10     81.42 o 
  -9   2   8     1812.62     1668.48    159.53 o 
  -8   2   8     2881.13     2997.35    142.22 o 
  -7   2   8     4109.73     4019.87    183.72 o 
  -6   2   8     4341.10     4462.07    498.48 o 
  -5   2   8     4423.35     4367.57    138.14 o 
  -4   2   8     6542.94     6485.04    110.57 o 
  -3   2   8     4984.82     4833.70     69.29 o 
  -2   2   8     9937.80     9599.46    132.34 o 
  -1   2   8     5734.02     5617.63    110.48 o 
   0   2   8     4140.53     4113.36     80.76 o 
   1   2   8     3894.66     3814.75    121.22 o 
   2   2   8      440.45      420.59     48.43 o 
   3   2   8     1384.17     1422.34     92.31 o 
   4   2   8       83.43       81.30     30.11 o 
   5   2   8      123.34      109.22     36.70 o 
 -10   3   8      463.51      388.14     57.38 o 
  -9   3   8      319.85      366.07     74.83 o 
  -8   3   8     1374.12     1227.26     88.27 o 
  -7   3   8       54.52       69.41     28.11 o 
  -6   3   8      138.02      130.72     29.45 o 
  -5   3   8     1891.66     1842.04     71.16 o 
  -4   3   8     1643.70     1598.36     37.42 o 
  -3   3   8     1840.20     1838.95     43.76 o 
  -2   3   8     4874.36     4793.77     83.11 o 
  -1   3   8      697.46      686.70     30.24 o 
   0   3   8     4920.53     5030.84    115.76 o 
   1   3   8     5019.73     4948.55    164.40 o 
   2   3   8     6443.00     6321.74    201.67 o 
   3   3   8     5829.29     5858.45    317.41 o 
   4   3   8     2487.10     2521.04    202.61 o 
 -10   4   8     2742.99     2642.65    142.98 o 
  -9   4   8     1170.66     1356.49     95.73 o 
  -8   4   8     3276.98     3284.11    143.09 o 
  -7   4   8     5456.72     5467.71    180.64 o 
  -6   4   8     2720.57     2634.92    112.63 o 
  -5   4   8     6800.74     6948.03    194.26 o 
  -4   4   8     1791.29     1958.01     65.64 o 
  -3   4   8      227.19      246.13     20.63 o 
  -2   4   8     1093.83     1122.11     51.43 o 
  -1   4   8      209.90      210.03     23.05 o 
   0   4   8      255.63      249.30     25.88 o 
   1   4   8      267.80      223.59     37.02 o 
   2   4   8      201.05      209.87     55.13 o 
   3   4   8      237.89      271.06     46.80 o 
  -9   5   8       83.98       62.71     42.11 o 
  -8   5   8     2260.02     2205.61    185.03 o 
  -7   5   8     2448.53     2512.02    140.56 o 
  -6   5   8     1680.16     1670.16    163.20 o 
  -5   5   8     5733.84     5868.16    299.19 o 
  -4   5   8     1971.59     2236.20    213.63 o 
  -3   5   8     6188.97     6769.80    187.75 o 
  -2   5   8     6017.61     5829.82    122.51 o 
  -1   5   8     7062.77     7109.98    140.79 o 
   0   5   8     5744.83     5728.41    153.89 o 
   1   5   8     2032.03     2194.87    112.55 o 
   2   5   8     3999.82     4022.45    166.26 o 
  -8   6   8     1092.93     1039.61    150.54 o 
  -7   6   8      701.69      507.32    100.26 o 
  -6   6   8        3.02        7.88     37.91 o 
  -5   6   8      235.42      263.59     65.31 o 
  -4   6   8     1068.47      993.16    112.64 o 
  -3   6   8       67.71       65.34     20.60 o 
  -2   6   8      883.11      848.65     57.35 o 
  -1   6   8     3656.96     3934.35    168.08 o 
   0   6   8     1131.48     1093.77    108.30 o 
   1   6   8     4451.57     4642.94    264.42 o 
  -7   7   8     2253.70     2159.84    206.89 o 
  -6   7   8     4354.04     4377.43    284.92 o 
  -5   7   8     2582.03     2193.20    186.96 o 
  -4   7   8     1704.05     1832.74    118.92 o 
  -3   7   8     3429.98     3621.06    165.28 o 
  -2   7   8      748.01      699.50     71.03 o 
  -1   7   8      852.40      775.10     79.13 o 
   2 -12   9       57.12      112.14     29.62 o 
  -2 -11   9     4453.21     4300.02    155.80 o 
  -1 -11   9     5008.43     4725.09    142.65 o 
   0 -11   9     4053.77     3971.04    185.04 o 
   1 -11   9     4278.66     4312.46    150.98 o 
   2 -11   9     3488.05     3507.86    134.63 o 
   3 -11   9     3582.22     3676.87    330.12 o 
   4 -11   9     1064.14      905.32     86.69 o 
   5 -11   9      538.32      521.86     53.61 o 
  -3 -10   9      184.23      223.06     36.94 o 
  -2 -10   9     1574.97     1462.23     85.42 o 
  -1 -10   9      202.07      191.20     32.19 o 
   0 -10   9     2873.79     2869.08    117.13 o 
   1 -10   9     1608.83     1602.35     85.82 o 
   2 -10   9     2717.76     2480.15    137.31 o 
   3 -10   9     5144.41     4987.75    253.96 o 
   4 -10   9     3317.07     3454.27    165.79 o 
   5 -10   9     5426.04     5328.72    166.55 o 
   6 -10   9     4557.27     4616.56    156.64 o 
  -5  -9   9     3828.00     3746.27    144.24 o 
  -4  -9   9     1897.78     1783.34     94.55 o 
  -3  -9   9     2133.65     2036.57    109.22 o 
  -2  -9   9     2681.18     2508.76    106.28 o 
  -1  -9   9      625.49      659.45     53.78 o 
   0  -9   9     1753.58     1671.32     84.41 o 
   1  -9   9      215.55      221.84     41.30 o 
   2  -9   9        6.33        2.84     16.22 o 
   3  -9   9       52.54       36.41     19.46 o 
   4  -9   9      175.11      216.79     32.54 o 
   5  -9   9      246.76      268.49     36.54 o 
   6  -9   9     1115.78     1210.61     75.63 o 
   7  -9   9     1600.58     1801.25    134.69 o 
  -6  -8   9      540.60      617.91     63.32 o 
  -5  -8   9     4172.04     4177.10    146.47 o 
  -4  -8   9     1993.99     1878.94     93.34 o 
  -3  -8   9     6951.40     7026.14    184.31 o 
  -2  -8   9     4987.49     4874.48    145.45 o 
  -1  -8   9     2820.77     2745.67    102.89 o 
   0  -8   9     9050.56     9001.70    204.77 o 
   1  -8   9    10495.02    10030.88    270.80 o 
   2  -8   9     6710.84     6588.60    171.82 o 
   3  -8   9     3585.21     3496.74    126.68 o 
   4  -8   9     3061.79     3086.90    113.18 o 
   5  -8   9     3476.98     3601.16    135.17 o 
   6  -8   9     1481.57     1553.33     88.29 o 
   7  -8   9      881.21      928.34     96.15 o 
  -7  -7   9      538.13      456.15     65.69 o 
  -6  -7   9      790.09      746.21     73.72 o 
  -5  -7   9     1329.18     1449.32     79.78 o 
  -4  -7   9       14.02        4.14     15.50 o 
  -3  -7   9      440.49      440.18     41.67 o 
  -2  -7   9      712.45      757.24     51.94 o 
  -1  -7   9      256.17      266.69     32.32 o 
   0  -7   9     1684.58     1779.62     93.83 o 
   1  -7   9    10994.42    10776.56    223.76 o 
   2  -7   9     3179.69     3131.43    108.00 o 
   3  -7   9     5016.74     5125.01    143.16 o 
   4  -7   9     5700.87     6062.10    140.60 o 
   5  -7   9     3903.64     4111.22    114.35 o 
   6  -7   9     5453.88     5686.00    173.59 o 
   7  -7   9     5463.75     6078.28    187.61 o 
  -7  -6   9     2038.86     1882.77    125.97 o 
  -6  -6   9     4802.53     4917.13    152.10 o 
  -5  -6   9     5375.09     5386.91    154.51 o 
  -4  -6   9     4988.98     4817.81    139.95 o 
  -3  -6   9     4969.46     5107.74    219.75 o 
  -2  -6   9     3463.67     3529.27    110.24 o 
  -1  -6   9     4203.75     4299.18    124.41 o 
   0  -6   9     2743.13     2758.84     95.93 o 
   1  -6   9     2629.33     2505.61     89.38 o 
   2  -6   9     2988.09     2930.02    104.67 o 
   3  -6   9      459.49      386.61     26.97 o 
   4  -6   9      331.95      362.68     32.40 o 
   5  -6   9       23.46       29.87     12.88 o 
   6  -6   9      972.90     1016.14    119.19 o 
   7  -6   9      678.05      688.97     72.46 o 
  -8  -5   9      300.82      335.86     58.64 o 
  -7  -5   9     1082.82     1147.22    113.33 o 
  -6  -5   9       58.02       59.48     20.08 o 
  -5  -5   9     2980.37     3011.52    105.91 o 
  -4  -5   9     4634.59     4669.58    110.93 o 
  -3  -5   9     1445.84     1415.60     65.67 o 
  -2  -5   9    12330.41    12156.39    226.64 o 
  -1  -5   9     3726.63     3976.12    159.50 o 
   0  -5   9     6341.43     6478.89    209.75 o 
   1  -5   9     6697.75     6578.19    114.12 o 
   2  -5   9     5946.22     5961.74    132.65 o 
   3  -5   9     9883.11     9850.38    145.39 o 
   4  -5   9     4326.55     4455.29    111.35 o 
   5  -5   9     5311.71     5734.48    210.48 o 
   6  -5   9     3994.87     4053.36    245.87 o 
   7  -5   9     1362.34     1486.72    106.78 o 
  -8  -4   9     3039.07     3120.26    163.10 o 
  -7  -4   9     2682.55     2957.38    152.90 o 
  -6  -4   9     2277.82     2481.80    134.17 o 
  -5  -4   9      348.65      404.31     30.05 o 
  -4  -4   9      564.85      602.96     36.43 o 
  -3  -4   9     1082.29     1111.83     48.62 o 
  -2  -4   9      991.86     1113.15     54.17 o 
  -1  -4   9      249.21      280.09     28.99 o 
   0  -4   9      341.00      339.59     23.01 o 
   1  -4   9     1706.71     1806.83     51.72 o 
   2  -4   9     3426.60     3402.97     75.80 o 
   3  -4   9     3283.40     3274.94    134.95 o 
   4  -4   9     3400.24     3473.38    145.38 o 
   5  -4   9     2306.07     2546.49    175.74 o 
   6  -4   9     6476.69     6713.68    230.24 o 
   7  -4   9     3207.28     3594.74    171.77 o 
  -9  -3   9      721.83      820.40     85.08 o 
  -8  -3   9     2748.72     2681.09    162.03 o 
  -7  -3   9     8090.40     8412.51    294.91 o 
  -6  -3   9     2995.54     3176.32    149.61 o 
  -5  -3   9    10875.10    11090.92    209.63 o 
  -4  -3   9     3586.21     3870.94    194.97 o 
  -3  -3   9     8563.33     8800.64    172.76 o 
  -2  -3   9    10351.99    10702.89    288.99 o 
  -1  -3   9     3502.65     3507.08     70.36 o 
   0  -3   9    11940.50    11569.68    156.89 o 
   1  -3   9     1771.59     1702.02     48.63 o 
   2  -3   9      855.72      827.67     44.17 o 
   3  -3   9      426.53      473.56     59.54 o 
   4  -3   9       17.05       24.83     18.88 o 
   5  -3   9      125.93      100.77     36.57 o 
   6  -3   9      125.89      145.90     36.31 o 
   7  -3   9      278.28      251.74    112.62 o 
  -9  -2   9      340.38      454.01     64.88 o 
  -8  -2   9      121.70      137.86     38.46 o 
  -7  -2   9        7.91       29.45     34.12 o 
  -6  -2   9      410.13      434.33     64.51 o 
  -5  -2   9      323.47      332.72     33.10 o 
  -4  -2   9     4051.04     4202.16     96.93 o 
  -3  -2   9     4666.02     4757.74     94.20 o 
  -2  -2   9     3052.20     2986.23     66.12 o 
  -1  -2   9     8650.29     8486.06    127.56 o 
   0  -2   9     6233.27     6069.01    115.22 o 
   1  -2   9     8781.97     8509.79    218.36 o 
   2  -2   9     6460.60     6443.06    192.03 o 
   3  -2   9     8704.18     8739.15    241.65 o 
   4  -2   9     7486.33     7430.08    228.67 o 
   5  -2   9     3648.02     3677.03    161.72 o 
   6  -2   9     3619.73     3872.08    175.12 o 
   7  -2   9     1842.88     2010.68    131.43 o 
  -9  -1   9     1861.42     2043.73    129.71 o 
  -8  -1   9     4270.30     4280.57    183.76 o 
  -7  -1   9     2342.14     2375.85    128.77 o 
  -6  -1   9     3882.39     3739.26    157.49 o 
  -5  -1   9     6876.42     6627.15    148.03 o 
  -4  -1   9      723.02      649.83     42.64 o 
  -3  -1   9     2763.20     2692.85     64.49 o 
  -2  -1   9       55.15       55.40     10.40 o 
  -1  -1   9       11.34       16.53      7.92 o 
   0  -1   9      234.32      251.25     17.18 o 
   1  -1   9      759.98      782.35     75.07 o 
   2  -1   9      238.17      224.82     36.25 o 
   3  -1   9     2178.39     2179.72    111.91 o 
   4  -1   9     4190.81     4143.38    167.58 o 
   5  -1   9     1795.19     1951.44    183.11 o 
   6  -1   9     3651.45     3944.54    182.02 o 
 -10   0   9      266.19      301.77     52.81 o 
  -9   0   9     1335.77     1298.89    185.05 o 
  -8   0   9      241.43      256.88     46.51 o 
  -7   0   9     2053.47     2163.55    167.90 o 
  -6   0   9     4914.25     5090.57    183.75 o 
  -5   0   9     3798.38     3998.25    152.78 o 
  -4   0   9     9685.16     8930.22    269.08 o 
  -3   0   9     4049.39     3991.80     89.09 o 
  -2   0   9     5561.71     5385.23    103.49 o 
  -1   0   9     8657.35     8609.81    149.39 o 
   0   0   9     8967.76     8768.13    134.57 o 
   1   0   9     6532.04     6202.13    197.39 o 
   2   0   9     2588.95     2520.59    116.91 o 
   3   0   9     2974.98     2974.08    133.92 o 
   4   0   9      877.37      829.26     74.87 o 
   5   0   9      931.99      960.50     99.64 o 
   6   0   9      193.98      267.21     68.68 o 
 -10   1   9     1461.92     1507.86    113.74 o 
  -9   1   9      511.29      472.01     62.05 o 
  -8   1   9      872.76      890.19    108.85 o 
  -7   1   9       21.16       44.51     20.70 o 
  -6   1   9        1.49       -5.58     20.00 o 
  -5   1   9      194.68      190.76     34.01 o 
  -4   1   9      468.87      474.37     46.69 o 
  -3   1   9      351.47      350.66     18.48 o 
  -2   1   9     2106.04     2078.74     52.06 o 
  -1   1   9     5523.11     5439.70     93.56 o 
   0   1   9     9197.50     8737.55    131.57 o 
   1   1   9     6914.50     6918.83    199.42 o 
   2   1   9     4382.77     4274.50    158.73 o 
   3   1   9     3512.44     3712.93    155.15 o 
   4   1   9     4343.96     4325.39    179.10 o 
   5   1   9     4479.99     4434.46    192.59 o 
  -9   2   9     4031.78     4091.62    180.49 o 
  -8   2   9     2773.13     2768.77    150.23 o 
  -7   2   9     7781.61     7564.22    234.32 o 
  -6   2   9     2898.84     2800.98    157.33 o 
  -5   2   9     3555.66     3756.16    142.02 o 
  -4   2   9     1993.03     2077.91     65.48 o 
  -3   2   9      615.33      691.19     28.47 o 
  -2   2   9     2496.52     2480.63     60.08 o 
  -1   2   9      259.52      266.04     22.25 o 
   0   2   9      894.73      908.75     42.81 o 
   1   2   9       12.38      -32.24     34.35 o 
   2   2   9      617.91      548.64     57.78 o 
   3   2   9      211.22      179.04     72.34 o 
   4   2   9     1014.43      949.68     85.18 o 
  -9   3   9      241.92      256.78     46.78 o 
  -8   3   9      769.67      705.87     69.22 o 
  -7   3   9     1105.76     1224.34    182.24 o 
  -6   3   9     3736.43     3643.70    144.80 o 
  -5   3   9     5861.74     5674.04    485.49 o 
  -4   3   9     5810.54     6019.99    147.59 o 
  -3   3   9     8488.33     8619.13    146.95 o 
  -2   3   9     5005.59     5267.09    108.25 o 
  -1   3   9     5255.32     5343.89    126.11 o 
   0   3   9     3580.12     3454.06    132.95 o 
   1   3   9     4188.05     4185.14    156.72 o 
   2   3   9     3469.43     3345.73    147.08 o 
   3   3   9     2281.36     2145.20    183.13 o 
  -9   4   9      880.02      838.73    124.12 o 
  -8   4   9      968.09      925.12     76.52 o 
  -7   4   9     1177.55     1165.97     80.60 o 
  -6   4   9       92.53       95.77     24.99 o 
  -5   4   9      845.49      788.48     51.91 o 
  -4   4   9        8.89       20.42     14.86 o 
  -3   4   9       80.02       99.95     14.80 o 
  -2   4   9      698.95      697.91     36.41 o 
  -1   4   9     2046.88     2085.01     98.00 o 
   0   4   9      864.31      797.87     68.03 o 
   1   4   9     4480.41     4497.22    197.78 o 
   2   4   9     4635.63     4558.70    255.50 o 
  -8   5   9     4080.38     4405.77    274.60 o 
  -7   5   9     2960.14     2834.03    250.94 o 
  -6   5   9     4200.19     3756.45    255.57 o 
  -5   5   9     2939.37     2936.89    210.30 o 
  -4   5   9     4679.37     4618.73    252.25 o 
  -3   5   9     2652.86     2597.86    111.40 o 
  -2   5   9     2039.75     2211.98    103.80 o 
  -1   5   9     2464.30     2606.88    174.52 o 
   0   5   9      303.00      214.62     59.67 o 
   1   5   9      444.67      520.66     92.59 o 
  -7   6   9      942.75      799.09    126.37 o 
  -6   6   9     1739.82     1584.56    168.05 o 
  -5   6   9     1450.94     1509.47    154.60 o 
  -4   6   9     3001.10     3002.77    205.18 o 
  -3   6   9     1428.46     1313.54    125.22 o 
  -2   6   9     5095.63     5058.69    247.08 o 
  -1   6   9     4175.79     3761.62    225.37 o 
  -1 -11  10      998.85      908.18     69.25 o 
   0 -11  10      771.34      631.37     64.81 o 
   1 -11  10      500.01      444.47     59.19 o 
   2 -11  10      379.10      289.68     49.01 o 
   3 -11  10       83.86      129.72     41.16 o 
   4 -11  10       60.72       73.09     23.04 o 
  -3 -10  10     1397.92     1341.81     83.50 o 
  -2 -10  10     4450.23     4281.82    213.99 o 
  -1 -10  10     3255.05     3266.37    127.24 o 
   0 -10  10     4833.77     4612.09    133.78 o 
   1 -10  10     4245.50     4317.13    147.84 o 
   2 -10  10     2224.40     2076.82    126.04 o 
   3 -10  10     5890.11     5888.42    200.62 o 
   4 -10  10     2019.92     2147.64    104.97 o 
   5 -10  10     2898.04     2793.52    120.94 o 
  -4  -9  10      171.72      135.36     30.86 o 
  -3  -9  10       81.81       78.53     24.64 o 
  -2  -9  10        4.38       26.82     20.41 o 
  -1  -9  10        7.93       22.32     26.02 o 
   0  -9  10      142.07      159.47     29.56 o 
   1  -9  10     1527.32     1469.11     99.70 o 
   2  -9  10     2487.61     2445.31    106.45 o 
   3  -9  10     1802.74     1807.84     91.08 o 
   4  -9  10     3628.91     3473.18    176.24 o 
   5  -9  10     3269.36     3282.16    175.46 o 
   6  -9  10     3145.12     3124.63    160.74 o 
  -5  -8  10     3675.32     3870.52    141.05 o 
  -4  -8  10     4378.50     4254.64    143.89 o 
  -3  -8  10     4023.52     4251.28    197.67 o 
  -2  -8  10     6069.20     5823.90    184.66 o 
  -1  -8  10     6617.05     6402.58    169.37 o 
   0  -8  10     7598.85     7227.74    180.34 o 
   1  -8  10      567.83      527.76     40.73 o 
   2  -8  10      362.38      383.18     41.02 o 
   3  -8  10      734.80      762.82     57.11 o 
   4  -8  10      132.06      125.55     26.72 o 
   5  -8  10      573.49      630.87     69.57 o 
   6  -8  10      643.05      715.11     63.11 o 
  -6  -7  10      275.44      229.13     36.44 o 
  -5  -7  10      202.34      210.81     32.48 o 
  -4  -7  10     2012.44     1823.19     87.84 o 
  -3  -7  10     1516.88     1555.42     78.90 o 
  -2  -7  10     2023.35     1952.01     85.96 o 
  -1  -7  10     4697.05     4825.93    138.28 o 
   0  -7  10     3994.44     3964.14    148.19 o 
   1  -7  10     5411.13     5210.08    146.95 o 
   2  -7  10     5914.47     5924.27    154.94 o 
   3  -7  10     3788.81     3798.00    125.55 o 
   4  -7  10     7703.10     7997.72    245.55 o 
   5  -7  10     2417.81     2550.86    119.68 o 
   6  -7  10     2463.24     2417.21    113.25 o 
  -7  -6  10     2750.42     3028.91    164.22 o 
  -6  -6  10     1977.91     2021.72     94.41 o 
  -5  -6  10     3272.98     3303.00    118.33 o 
  -4  -6  10     1390.33     1389.44     72.48 o 
  -3  -6  10      441.02      437.18     40.18 o 
  -2  -6  10      574.20      567.36     44.39 o 
  -1  -6  10       45.04       41.99     21.30 o 
   0  -6  10       27.54       33.98     16.85 o 
   1  -6  10      503.90      503.71     46.98 o 
   2  -6  10       72.48       92.30     18.01 o 
   3  -6  10     1060.72     1065.47     51.80 o 
   4  -6  10     3366.02     3382.63    133.36 o 
   5  -6  10     2012.14     2156.81    101.32 o 
   6  -6  10     5386.00     5370.28    209.30 o 
   7  -6  10     2662.91     2781.32    152.52 o 
  -8  -5  10     1163.04     1342.00    110.86 o 
  -7  -5  10     2886.81     3028.90    161.01 o 
  -6  -5  10     2767.47     2775.49    105.91 o 
  -5  -5  10     4038.30     4203.23    128.48 o 
  -4  -5  10     4061.72     4087.16    122.70 o 
  -3  -5  10     5254.22     5335.34    140.16 o 
  -2  -5  10     9362.17     9799.82    259.37 o 
  -1  -5  10     5427.03     5550.19    140.87 o 
   0  -5  10     2028.89     1912.81     75.83 o 
   1  -5  10     5593.41     5556.22    120.06 o 
   2  -5  10     1837.62     1853.13     88.06 o 
   3  -5  10      986.04     1034.71     63.95 o 
   4  -5  10     1569.59     1681.13    104.79 o 
   5  -5  10       18.75       32.06     24.23 o 
   6  -5  10      401.67      510.36    101.68 o 
  -8  -4  10      349.49      414.32    103.23 o 
  -7  -4  10      612.72      572.70     69.26 o 
  -6  -4  10      821.68     1268.78    405.22 o 
  -5  -4  10       13.39        4.33     15.57 o 
  -4  -4  10      276.10      334.62     48.63 o 
  -3  -4  10     1221.51     1294.67     60.97 o 
  -2  -4  10     2690.32     2900.51     93.67 o 
  -1  -4  10     4748.28     4913.56    149.62 o 
   0  -4  10     4602.51     4444.46    146.88 o 
   1  -4  10    13021.07    12595.50    171.29 o 
   2  -4  10     8393.15     8071.05    184.23 o 
   3  -4  10     3968.54     4298.44    164.88 o 
   4  -4  10     3536.56     3813.43    159.87 o 
   5  -4  10     4491.75     4734.78    187.79 o 
   6  -4  10     3121.67     3354.10    217.14 o 
  -8  -3  10     4146.80     4059.24    218.34 o 
  -7  -3  10     6586.49     6892.76    243.53 o 
  -6  -3  10     3354.99     3620.03    164.74 o 
  -5  -3  10     4574.05     4521.04    116.10 o 
  -4  -3  10     3231.12     3419.88    107.58 o 
  -3  -3  10     1086.76     1119.91     54.68 o 
  -2  -3  10     1739.93     1838.43     69.53 o 
  -1  -3  10      421.44      370.35     24.30 o 
   0  -3  10      276.93      275.62     20.41 o 
   1  -3  10        1.72        7.13      7.41 o 
   2  -3  10     1855.93     1883.59    182.84 o 
   3  -3  10       35.93       15.28     22.34 o 
   4  -3  10     1974.61     2058.28    116.33 o 
   5  -3  10     2645.42     2835.18    144.48 o 
   6  -3  10     1246.86     1179.03     97.91 o 
  -9  -2  10     1044.39     1014.71     95.32 o 
  -8  -2  10      669.89      615.01     72.72 o 
  -7  -2  10     1941.86     2229.93    130.72 o 
  -6  -2  10     3787.69     4023.91    171.12 o 
  -5  -2  10     2176.47     2200.74    119.35 o 
  -4  -2  10     8162.98     8443.98    159.06 o 
  -3  -2  10     5801.53     5762.64    147.99 o 
  -2  -2  10     6480.44     6436.78    108.39 o 
  -1  -2  10     8999.60     9079.91    134.70 o 
   0  -2  10     5714.81     5565.08    101.54 o 
   1  -2  10     4759.65     4691.12    207.12 o 
   2  -2  10     4677.82     4840.67    170.53 o 
   3  -2  10     3010.71     3157.67    142.92 o 
   4  -2  10     2055.96     2357.23    169.94 o 
   5  -2  10      791.84      851.29    140.75 o 
   6  -2  10      186.00      164.91     41.07 o 
  -9  -1  10      672.41      741.22     99.29 o 
  -8  -1  10     1224.08     1194.38     97.89 o 
  -7  -1  10      958.92     1141.45     92.21 o 
  -6  -1  10      149.96      200.94     39.46 o 
  -5  -1  10      273.02      277.16     43.71 o 
  -4  -1  10      396.78      437.10     36.13 o 
  -3  -1  10      434.88      485.55     30.35 o 
  -2  -1  10       64.84       61.77     10.56 o 
  -1  -1  10     4471.74     4477.18    137.71 o 
   0  -1  10     1813.21     1864.32     66.11 o 
   1  -1  10     1845.41     1983.01    100.88 o 
   2  -1  10     5042.87     5117.01    177.66 o 
   3  -1  10     3275.93     3069.36    140.99 o 
   4  -1  10     7121.76     6900.96    312.68 o 
   5  -1  10     2947.59     3024.05    154.98 o 
  -9   0  10     4313.27     4351.66    327.79 o 
  -8   0  10     2909.32     2953.69    153.51 o 
  -7   0  10     5122.34     5274.73    201.33 o 
  -6   0  10     3578.66     3465.16    223.72 o 
  -5   0  10     3717.15     3721.67    344.90 o 
  -4   0  10     4380.45     4468.50    158.46 o 
  -3   0  10     5264.97     5236.37    105.75 o 
  -2   0  10     7486.42     7165.13    178.87 o 
  -1   0  10     1145.08     1089.09     40.13 o 
   0   0  10       33.31       36.16     12.67 o 
   1   0  10      365.19      366.87     45.60 o 
   2   0  10        2.03       21.84     48.31 o 
   3   0  10      286.49      265.34     45.81 o 
   4   0  10       26.09       10.29     42.11 o 
   5   0  10     2151.46     2429.60    141.84 o 
  -9   1  10      107.61       61.49     61.40 o 
  -8   1  10      731.22      660.00    123.32 o 
  -7   1  10     1302.08     1272.73    206.45 o 
  -6   1  10     4982.78     4743.05    178.50 o 
  -5   1  10     2876.92     2612.03    171.58 o 
  -4   1  10     4144.52     4221.38    217.44 o 
  -3   1  10     4032.34     3930.40    103.30 o 
  -2   1  10     3890.93     4043.93    120.35 o 
  -1   1  10     7206.06     7193.94    150.93 o 
   0   1  10     4008.17     3981.11    145.34 o 
   1   1  10     7213.20     7030.89    274.96 o 
   2   1  10     2167.25     2381.30    140.88 o 
   3   1  10     2373.13     2404.80    129.49 o 
   4   1  10     2192.15     2310.39    144.82 o 
  -9   2  10     1855.87     1728.61    117.96 o 
  -8   2  10     2085.93     1904.81    118.52 o 
  -7   2  10     3031.55     2970.75    142.01 o 
  -6   2  10      678.39      622.27     61.86 o 
  -5   2  10      356.35      403.51     47.67 o 
  -4   2  10        7.94        5.96     10.54 o 
  -3   2  10      141.94      141.46     16.96 o 
  -2   2  10      161.48      214.46     24.97 o 
  -1   2  10      573.26      560.64     37.48 o 
   0   2  10     2770.95     2528.33    115.49 o 
   1   2  10     1265.72     1350.39     87.65 o 
   2   2  10     2910.19     2887.82    138.18 o 
   3   2  10     2745.85     2767.55    142.87 o 
  -8   3  10     2749.72     2688.97    138.83 o 
  -7   3  10     2934.93     3039.27    173.51 o 
  -6   3  10     4097.95     4050.73    405.00 o 
  -5   3  10     2399.22     2454.59    114.30 o 
  -4   3  10     7243.18     7100.73    209.98 o 
  -3   3  10     3730.44     3871.28    104.35 o 
  -2   3  10     3040.55     3067.50     84.90 o 
  -1   3  10     2602.97     2798.49    118.00 o 
   0   3  10     1318.19     1274.38     83.14 o 
   1   3  10     1195.61     1100.51    129.55 o 
   2   3  10       15.01       11.55     21.30 o 
  -8   4  10       69.89       76.19     45.85 o 
  -7   4  10      433.48      425.89     83.05 o 
  -6   4  10      232.14      201.26     42.52 o 
  -5   4  10      626.08      610.66     95.88 o 
  -4   4  10     1999.44     1889.74    156.65 o 
  -3   4  10     3715.05     3769.65    206.74 o 
  -2   4  10     3030.46     3077.81    120.33 o 
  -1   4  10     3960.18     3882.53    144.17 o 
   0   4  10     6551.89     6660.80    207.95 o 
   1   4  10     2722.54     2790.90    134.98 o 
  -7   5  10     1618.22     1509.21    176.44 o 
  -6   5  10     1280.72      869.41    126.93 o 
  -5   5  10      374.59      312.69     72.18 o 
  -4   5  10      694.89      776.39    100.96 o 
  -1   5  10      126.83      153.26     48.00 o 
   1 -11  11       26.15       11.43     22.16 o 
  -2 -10  11     5796.10     5799.86    180.24 o 
  -1 -10  11     2191.11     1972.90    128.71 o 
   0 -10  11     3130.60     3134.33    125.02 o 
   1 -10  11     1818.90     1669.51     89.32 o 
   2 -10  11      847.97      857.78    178.10 o 
   3 -10  11     1709.68     1707.88     94.93 o 
   4 -10  11      120.26      117.15     30.26 o 
  -4  -9  11      246.42      231.47     37.98 o 
  -3  -9  11      957.27      979.15     69.58 o 
  -2  -9  11      373.55      360.91     41.53 o 
  -1  -9  11     9041.24     8392.75    211.10 o 
   0  -9  11     3543.87     3547.74    128.29 o 
   1  -9  11     3543.80     3396.17    151.57 o 
   2  -9  11     9404.07     9327.75    273.44 o 
   3  -9  11     1723.07     1679.39    113.07 o 
   4  -9  11     8695.91     8338.11    270.88 o 
   5  -9  11     3456.35     3412.70    186.00 o 
  -5  -8  11     2115.03     2144.55    114.41 o 
  -4  -8  11      892.08      877.57     64.87 o 
  -3  -8  11     1460.79     1384.54     79.67 o 
  -2  -8  11      676.02      746.57     57.30 o 
  -1  -8  11       88.95       90.10     23.51 o 
   0  -8  11      314.91      309.24     37.32 o 
   1  -8  11      252.12      236.30     43.11 o 
   2  -8  11      207.33      217.91     32.69 o 
   3  -8  11     1155.15     1286.75     96.06 o 
   4  -8  11     2167.30     2306.43    131.39 o 
   5  -8  11     1946.19     2079.41    127.91 o 
  -6  -7  11     3424.40     3450.57    178.01 o 
  -5  -7  11     1606.78     1609.22     85.29 o 
  -4  -7  11     5984.12     6019.03    169.91 o 
  -3  -7  11     3600.50     3522.44    123.55 o 
  -2  -7  11     1592.28     1695.13     82.17 o 
  -1  -7  11     8003.21     7787.50    246.68 o 
   0  -7  11     1539.16     1519.45     76.63 o 
   1  -7  11     6016.07     6190.98    163.98 o 
   2  -7  11     3001.61     2840.70    136.48 o 
   3  -7  11     1585.84     1569.30    102.77 o 
   4  -7  11     3618.19     3363.03    129.91 o 
   5  -7  11       45.99       14.99     25.15 o 
   6  -7  11     1009.85     1062.00     77.67 o 
  -6  -6  11        4.91      -11.49     28.01 o 
  -5  -6  11       66.79       63.51     33.85 o 
  -4  -6  11      269.29      236.05     31.77 o 
  -3  -6  11      560.66      564.75     46.95 o 
  -2  -6  11     2318.02     2358.42     93.47 o 
  -1  -6  11     3545.61     3716.18    119.12 o 
   0  -6  11     5106.62     5048.01    216.51 o 
   1  -6  11     3168.02     3251.92    151.91 o 
   2  -6  11     2438.91     2642.37     94.75 o 
   3  -6  11     6329.73     6400.20    176.48 o 
   4  -6  11     3530.42     3487.02    130.93 o 
   5  -6  11     6924.56     7363.30    229.79 o 
   6  -6  11     3733.04     3774.85    318.77 o 
  -7  -5  11     2742.73     2960.62    162.48 o 
  -6  -5  11     2877.83     3200.10    165.16 o 
  -5  -5  11     1926.57     1717.74    114.78 o 
  -4  -5  11     5987.20     6392.15    162.22 o 
  -3  -5  11     1680.00     1730.11     76.65 o 
  -2  -5  11     3974.95     4429.86    127.83 o 
  -1  -5  11     2185.34     2191.80     86.57 o 
   0  -5  11       27.38       36.32     16.54 o 
   1  -5  11      362.79      420.22     33.18 o 
   2  -5  11     1587.58     1506.40     77.58 o 
   3  -5  11      100.43      139.41     34.31 o 
   4  -5  11      872.89      842.03     77.81 o 
   5  -5  11     2240.20     2300.03    133.94 o 
   6  -5  11     1061.60     1176.98     98.55 o 
  -8  -4  11      465.86      435.24     65.57 o 
  -7  -4  11      543.89      617.94     74.60 o 
  -6  -4  11     2912.78     3058.96    157.71 o 
  -5  -4  11     4408.75     4648.47    189.86 o 
  -4  -4  11     3917.32     4153.04    149.34 o 
  -3  -4  11     7256.57     7341.68    269.63 o 
  -2  -4  11     5293.83     5564.34    141.14 o 
  -1  -4  11     4766.04     4838.25    129.40 o 
   0  -4  11     8629.19     8454.91    156.55 o 
   1  -4  11     3262.79     3441.53     86.51 o 
   2  -4  11     6291.44     6129.20    235.91 o 
   3  -4  11     2923.13     2905.55    139.75 o 
   4  -4  11     1585.08     1753.81    111.48 o 
   5  -4  11     2712.24     2986.03    152.83 o 
  -8  -3  11      865.88      898.82    194.36 o 
  -7  -3  11     1499.67     1569.67    114.34 o 
  -6  -3  11      112.29      197.06     43.42 o 
  -5  -3  11      167.00      229.16     57.84 o 
  -4  -3  11      342.79      335.32     29.65 o 
  -3  -3  11     1021.50     1060.67     53.30 o 
  -2  -3  11       79.44       98.91     17.12 o 
  -1  -3  11     1091.86     1195.97     50.09 o 
   0  -3  11     1327.80     1398.34     52.89 o 
   1  -3  11     3188.14     2980.90    130.98 o 
   2  -3  11     5413.55     5133.61    183.11 o 
   3  -3  11     2456.47     2276.54    122.60 o 
   4  -3  11     6322.31     6258.90    221.61 o 
   5  -3  11     3551.59     3548.64    260.97 o 
  -8  -2  11     3746.10     4234.51    193.88 o 
  -7  -2  11     2021.93     1953.14    125.62 o 
  -6  -2  11     4560.55     4899.69    196.54 o 
  -5  -2  11     3797.54     3943.82    167.56 o 
  -4  -2  11     2797.06     2828.75    151.68 o 
  -3  -2  11     4715.42     5091.42    147.21 o 
  -2  -2  11     1030.83     1048.68     44.37 o 
  -1  -2  11     3621.09     3662.68     87.27 o 
   0  -2  11      821.63      869.55    126.10 o 
   1  -2  11      111.54       47.54     19.53 o 
   2  -2  11     1209.15     1307.10    104.91 o 
   3  -2  11      247.08      311.81     46.38 o 
   4  -2  11       11.44       25.28     23.43 o 
   5  -2  11      701.01      679.39     74.45 o 
  -8  -1  11     1135.31     1139.87    133.98 o 
  -7  -1  11      176.91      222.04     47.53 o 
  -6  -1  11     1309.08     1370.69     99.03 o 
  -5  -1  11      702.52      693.15     67.37 o 
  -4  -1  11     1132.85     1064.66     79.20 o 
  -3  -1  11     4888.68     5019.12    115.52 o 
  -2  -1  11     9562.72     9498.23    155.07 o 
  -1  -1  11     7867.23     7843.23    156.80 o 
   0  -1  11     3303.38     3252.44    189.85 o 
   1  -1  11     5350.87     5136.91    179.38 o 
   2  -1  11     2970.17     2792.09    134.19 o 
   3  -1  11     5778.13     5961.87    218.90 o 
   4  -1  11     3231.67     3456.90    225.70 o 
  -8   0  11     1931.69     2159.43    132.72 o 
  -7   0  11      881.39      840.61    119.67 o 
  -6   0  11     1752.21     1570.27    103.97 o 
  -5   0  11       34.75        9.68     20.58 o 
  -4   0  11      893.53      775.48     66.47 o 
  -3   0  11       11.78       20.10     12.20 o 
  -2   0  11     1967.65     2090.23     73.78 o 
  -1   0  11       25.18       32.58     21.87 o 
   0   0  11     3381.50     3243.97    134.59 o 
   1   0  11      653.87      576.64     58.27 o 
   2   0  11     2639.76     2518.42    158.77 o 
   3   0  11     5962.95     6068.17    218.16 o 
  -8   1  11     2424.10     2364.50    136.82 o 
  -7   1  11     3525.77     3574.70    164.41 o 
  -6   1  11     5721.06     5296.32    485.99 o 
  -5   1  11     3826.02     3879.96    311.92 o 
  -4   1  11     4320.15     4208.45    155.52 o 
  -3   1  11     2979.20     3078.20     87.94 o 
  -2   1  11     4355.96     4285.52    257.35 o 
  -1   1  11     1837.21     1797.56     95.22 o 
   0   1  11     2523.74     2357.49    115.30 o 
   1   1  11     1833.04     1794.48    128.98 o 
   2   1  11      184.76      256.43     90.55 o 
   3   1  11      463.39      513.40     63.83 o 
  -8   2  11       40.30       91.26     27.96 o 
  -7   2  11       79.58      154.31     42.02 o 
  -6   2  11       21.80       47.65     27.07 o 
  -5   2  11     1963.94     1714.24     99.76 o 
  -4   2  11      573.18      585.14     55.62 o 
  -3   2  11     4394.60     4508.52    156.98 o 
  -2   2  11     2834.86     2848.29     97.27 o 
  -1   2  11     2533.45     2548.94    116.01 o 
   0   2  11     7565.87     7192.92    218.31 o 
   1   2  11     1971.18     1914.16    110.61 o 
   2   2  11     5677.36     5502.00    205.36 o 
  -7   3  11     1150.33     1037.21    126.96 o 
  -6   3  11     1788.80     1679.60    151.40 o 
  -5   3  11     1582.63     1538.03    132.87 o 
  -4   3  11      758.56      822.87     82.49 o 
  -3   3  11      690.88      688.64     58.68 o 
  -2   3  11      655.62      633.49     55.23 o 
  -1   3  11       72.94       76.67     24.33 o 
   0   3  11      186.75      205.98     48.49 o 
  -6   4  11     3133.15     2787.25    227.20 o 
  -5   4  11     4046.21     3728.41    247.28 o 
  -4   4  11     2581.11     2531.29    184.72 o 
   0 -10  12      754.81      751.12     74.32 o 
   1 -10  12      106.87       44.87     26.77 o 
   2 -10  12       39.53      -49.15     52.21 o 
  -3  -9  12     7990.06     7377.95    250.78 o 
  -2  -9  12     2182.38     2037.20    100.34 o 
  -1  -9  12     5173.72     5050.83    173.08 o 
   0  -9  12     2322.68     2391.65    160.15 o 
   1  -9  12     3912.60     3901.41    364.20 o 
   2  -9  12     3732.54     3547.43    167.27 o 
   3  -9  12     1527.53     1583.84    164.78 o 
  -4  -8  12      172.65      181.22     33.30 o 
  -3  -8  12      182.47      169.22     39.11 o 
  -2  -8  12     1723.43     1695.77     87.72 o 
  -1  -8  12       74.97       88.82     45.48 o 
   0  -8  12     1368.94     1415.85     78.42 o 
   1  -8  12     1751.25     1709.22     86.74 o 
   2  -8  12     1855.90     1831.85    114.25 o 
   3  -8  12     7460.69     7453.59    411.16 o 
   4  -8  12     1658.73     1595.96    140.34 o 
  -5  -7  12     1936.64     1999.54    134.01 o 
  -4  -7  12     6145.29     6391.40    179.06 o 
  -3  -7  12     2588.08     2355.01    101.58 o 
  -2  -7  12     1695.88     1602.48     89.70 o 
  -1  -7  12     1953.00     1901.71    103.31 o 
   0  -7  12       40.58        5.41     26.76 o 
   1  -7  12     1131.01     1188.51     69.97 o 
   2  -7  12        4.99        7.81     23.81 o 
   3  -7  12        2.17       16.63     26.34 o 
   4  -7  12       68.61       82.84     27.44 o 
  -6  -6  12      159.16      230.24     47.54 o 
  -5  -6  12     3283.08     3534.13    174.52 o 
  -4  -6  12     1066.00      907.29     85.45 o 
  -3  -6  12     3467.94     3472.51    120.39 o 
  -2  -6  12     6176.57     6475.88    225.54 o 
  -1  -6  12     5043.67     5281.36    150.06 o 
   0  -6  12    11574.00    11446.26    516.52 o 
   1  -6  12     2123.22     2127.64    115.23 o 
   2  -6  12     5270.72     4941.01    152.95 o 
   3  -6  12     4095.17     3935.88    139.44 o 
   4  -6  12     1129.88     1122.60    120.55 o 
  -6  -5  12     1933.59     1939.52    129.08 o 
  -5  -5  12      123.82      107.74     36.64 o 
  -4  -5  12      274.03      334.76     67.48 o 
  -3  -5  12        0.20       -2.17     16.32 o 
  -2  -5  12       24.48       23.04     16.33 o 
  -1  -5  12     1664.49     1606.70     75.64 o 
   0  -5  12     1590.21     1523.58    114.19 o 
   1  -5  12      699.67      747.65     55.02 o 
   2  -5  12     3471.41     3448.51    170.72 o 
   3  -5  12     2707.57     2627.35    137.01 o 
   4  -5  12     4126.29     4128.87    249.04 o 
  -7  -4  12     2001.53     2241.66    141.92 o 
  -6  -4  12     4337.10     4712.11    204.27 o 
  -5  -4  12     4538.56     4788.87    388.29 o 
  -4  -4  12     1851.30     1911.60    119.08 o 
  -3  -4  12     7222.31     7422.89    182.13 o 
  -2  -4  12     1323.39     1399.98     67.76 o 
  -1  -4  12     2486.93     2581.80     92.90 o 
   0  -4  12     3115.81     2981.74    105.21 o 
   1  -4  12      862.05      787.53     55.32 o 
   2  -4  12     2111.89     2064.48     94.46 o 
   3  -4  12        3.81       16.57     27.11 o 
   4  -4  12      118.96      127.29     36.71 o 
  -7  -3  12      104.74      100.46     44.38 o 
  -6  -3  12      653.93      659.21    108.62 o 
  -5  -3  12      782.50      801.71    176.25 o 
  -4  -3  12     3050.11     3227.55    151.80 o 
  -3  -3  12     3149.96     3426.64    296.23 o 
  -2  -3  12     3128.00     3276.85    148.85 o 
  -1  -3  12     3328.74     3344.04     97.36 o 
   0  -3  12     4090.03     3764.11    118.51 o 
   1  -3  12     6735.20     6482.58    212.05 o 
   2  -3  12     3536.16     3684.24    300.91 o 
   3  -3  12     4614.21     4786.85    191.20 o 
   4  -3  12     2939.75     2910.99    152.28 o 
  -7  -2  12      386.96      429.54     65.44 o 
  -6  -2  12     2143.46     2165.16    131.66 o 
  -5  -2  12     1135.51     1204.53     93.69 o 
  -4  -2  12     2192.27     2154.44    120.26 o 
  -3  -2  12      406.02      413.45     57.31 o 
  -2  -2  12      402.83      411.90     37.66 o 
  -1  -2  12      448.99      376.78     35.00 o 
   0  -2  12     1604.10     1586.32     95.51 o 
   1  -2  12      461.44      453.42     54.55 o 
   2  -2  12      538.61      550.43    176.34 o 
   3  -2  12     3495.23     3464.30    162.10 o 
  -7  -1  12     3791.21     3931.79    183.38 o 
  -6  -1  12     1804.62     1896.71    120.39 o 
  -5  -1  12     6033.60     5705.94    477.61 o 
  -4  -1  12     8972.30     8658.43    252.61 o 
  -3  -1  12     3167.55     3170.94    133.33 o 
  -2  -1  12     7061.33     7060.07    157.05 o 
  -1  -1  12     2941.89     2830.44    125.03 o 
   0  -1  12     2660.49     2858.69    130.24 o 
   1  -1  12     1982.54     1975.48    112.52 o 
   2  -1  12      957.56      926.69     80.31 o 
   3  -1  12      592.45      567.97     66.79 o 
  -7   0  12       57.40      102.01     38.57 o 
  -6   0  12       13.34        5.15     31.55 o 
  -5   0  12     2435.74     2555.92    131.83 o 
  -4   0  12      303.19      346.41    111.59 o 
  -3   0  12     1847.76     1892.33     78.05 o 
  -2   0  12     2497.21     2488.38    113.02 o 
  -1   0  12     1971.98     1880.32    104.72 o 
   0   0  12     4494.26     4188.73    162.54 o 
   1   0  12     2870.34     2923.44    190.17 o 
   2   0  12     5821.53     5670.34    212.97 o 
  -7   1  12     3583.46     3587.08    170.18 o 
  -6   1  12     1605.69     1536.81    104.56 o 
  -5   1  12     4208.40     4143.11    240.93 o 
  -4   1  12     1393.24     1386.65     88.10 o 
  -3   1  12      958.08      974.55     75.33 o 
  -2   1  12      311.89      382.84     37.26 o 
  -1   1  12       25.32       19.78     19.75 o 
   0   1  12      658.90      670.41     67.33 o 
   1   1  12      481.71      383.35     51.49 o 
  -6   2  12     2073.28     1902.89    114.47 o 
  -5   2  12     3070.49     3116.83    140.61 o 
  -4   2  12     2104.23     2268.38    167.66 o 
  -3   2  12     4911.51     5197.79    245.12 o 
  -2   2  12     3142.03     3543.72    145.73 o 
  -1   2  12     4647.79     4775.58    172.50 o 
   0   2  12     3103.91     2966.74    138.76 o 
  -5   3  12        5.83       29.38     36.84 o 
   0  -9  13      830.08      765.03     66.71 o 
   1  -9  13      849.62      717.01    101.46 o 
  -3  -8  13     2475.39     2483.88    147.77 o 
  -2  -8  13     5427.49     5123.28    193.18 o 
  -1  -8  13     1513.96     1421.84    100.25 o 
   0  -8  13     4573.55     4612.37    184.76 o 
   1  -8  13     3253.51     3013.54    149.80 o 
   2  -8  13     3174.40     2982.75    269.13 o 
  -4  -7  13      788.88      769.30     83.32 o 
  -3  -7  13       64.59       61.52     29.19 o 
  -2  -7  13       14.83       44.88     23.46 o 
  -1  -7  13      261.29      166.49     34.69 o 
   0  -7  13      555.61      493.11     57.90 o 
   1  -7  13     1172.22     1125.92     88.43 o 
   2  -7  13     1974.83     2045.17    122.85 o 
   3  -7  13     2962.83     2873.39    151.59 o 
  -5  -6  13     4756.23     5253.39    310.06 o 
  -4  -6  13     1566.53     1490.20    113.00 o 
  -3  -6  13     4954.54     5313.19    212.63 o 
  -2  -6  13     4590.28     4870.89    147.46 o 
  -1  -6  13     1770.50     1947.42    122.80 o 
   0  -6  13     3506.53     3595.62    154.03 o 
   1  -6  13     1120.66     1114.08    121.98 o 
   2  -6  13      826.88      844.06     63.37 o 
   3  -6  13      631.72      777.62     69.35 o 
  -5  -5  13      604.76      647.58     76.30 o 
  -4  -5  13     1626.07     1667.12    115.36 o 
  -3  -5  13      903.51      911.24     82.99 o 
  -2  -5  13     2903.98     2920.39    113.72 o 
  -1  -5  13     2213.22     2359.81    116.61 o 
   0  -5  13     2286.72     2330.99    119.30 o 
   1  -5  13     4898.11     4749.37    148.12 o 
   2  -5  13     3011.41     2842.33    116.31 o 
   3  -5  13     4340.71     4419.45    153.16 o 
  -6  -4  13     2344.75     2666.07    154.73 o 
  -5  -4  13     1190.94     1327.67    105.50 o 
  -4  -4  13      429.35      482.64     62.78 o 
  -3  -4  13     1175.08     1229.53     94.06 o 
  -2  -4  13       14.89       34.33     54.08 o 
  -1  -4  13        6.22        3.12     22.04 o 
   0  -4  13        9.70       42.08     19.26 o 
   1  -4  13      654.32      578.09     49.70 o 
   2  -4  13      673.27      708.83     63.96 o 
   3  -4  13     1068.71      964.53    123.50 o 
  -6  -3  13      939.32      965.52     92.13 o 
  -5  -3  13     3544.83     3567.56    349.44 o 
  -4  -3  13     5966.80     6240.95    320.32 o 
  -3  -3  13     2667.67     2667.43    211.36 o 
  -2  -3  13     4877.10     5200.25    331.71 o 
  -1  -3  13     1649.33     1720.82     77.40 o 
   0  -3  13     3385.34     3416.32    117.01 o 
   1  -3  13     2637.50     2579.15    105.68 o 
   2  -3  13      963.21      848.40    100.17 o 
  -6  -2  13      922.56      844.16     84.27 o 
  -5  -2  13      117.16       71.94     33.85 o 
  -4  -2  13     1293.94     1403.21    212.04 o 
  -3  -2  13     1023.49     1006.12     98.02 o 
  -2  -2  13     1682.55     1833.55    127.03 o 
  -1  -2  13     2923.64     2764.22    130.25 o 
   0  -2  13     3238.89     2984.77    139.65 o 
   1  -2  13     4914.62     4866.56    188.52 o 
   2  -2  13     3837.91     3993.14    296.90 o 
  -6  -1  13     1814.88     1863.51    251.83 o 
  -5  -1  13     2758.84     2623.50    251.60 o 
  -4  -1  13      144.14      167.27     76.14 o 
  -3  -1  13      986.95      847.73    111.13 o 
  -2  -1  13     1838.30     1886.57    100.48 o 
  -1  -1  13       59.95       61.56     35.92 o 
   0  -1  13      309.38      289.03     43.78 o 
   1  -1  13      409.39      427.85     57.38 o 
  -6   0  13     1706.31     1533.59    140.71 o 
  -5   0  13     2366.70     2254.98    154.55 o 
  -4   0  13     2884.52     2995.54    208.28 o 
  -3   0  13     3476.96     4001.43    240.32 o 
  -2   0  13     3199.75     3230.03    149.25 o 
  -1   0  13     3856.78     3784.34    154.20 o 
   0   0  13     2138.57     2113.63    117.64 o 
  -5   1  13      221.92      248.79     62.28 o 
  -4   1  13      251.82      320.53     69.54 o 
  -3   1  13       34.59       21.70     28.44 o 
  -2   1  13     1001.36      977.39     80.30 o 
  -1  -7  14     2095.51     2153.62    131.97 o 
   0  -7  14     3097.23     2927.79    146.38 o 
  -3  -6  14      125.82      161.34     42.14 o 
  -2  -6  14      626.15      585.91     99.90 o 
  -1  -6  14       64.98       92.82     53.56 o 
   0  -6  14      187.35      231.73     41.38 o 
   1  -6  14       32.65       63.31     40.58 o 
  -4  -5  14     2870.84     2822.40    156.83 o 
  -3  -5  14     2468.32     2727.44    216.42 o 
  -2  -5  14     3266.53     3891.54    257.60 o 
  -1  -5  14     4745.93     4884.78    471.10 o 
   0  -5  14     3067.83     2959.51    140.43 o 
   1  -5  14     2385.57     2307.06    111.27 o 
  -4  -4  14      233.17      260.30     49.84 o 
  -3  -4  14      782.26      931.92    123.86 o 
  -2  -4  14      970.39      980.98    126.69 o 
  -1  -4  14     2631.81     2577.85    202.01 o 
   0  -4  14     1260.52     1245.92     72.27 o 
   1  -4  14     4564.10     4498.03    147.72 o 
  -4  -3  14     3265.08     3175.06    233.12 o 
  -3  -3  14     2187.19     2596.98    206.99 o 
  -2  -3  14      837.60      917.41    123.17 o 
  -1  -3  14     1115.04     1079.91     84.26 o 
   0  -3  14      162.46      171.75     52.22 o 
  -4  -2  14     2930.88     3314.68    236.05 o 
  -3  -2  14     2699.73     3260.71    230.81 o 
  -2  -2  14     2708.91     2802.86    262.88 o 
  -1  -2  14     5771.30     5852.00    244.30 o 
  -3  -1  14       48.13       52.59     49.93 o 
  -2  -1  14       60.99       75.58     42.44 o 
                                                 
